# Supplementary material for: Human iPSC-derived mature microglia retain their identity and functionally integrate in the chimeric mouse brain
Source: Nat Commun. 2020 Mar 27;11:1577. doi: 10.1038/s41467-020-15411-9 (PMC7101330; doi:10.1038/s41467-020-15411-9)
Supplement: Supplementary file 4 — Supplementary Dataset 1 [file 41467_2020_15411_MOESM4_ESM.xlsx]

## Sheet: BS2 markers
Supplementary Table 1. the top 10 enriched genes in each cluster.
	p_val	avg_logFC	pct.1	pct.2	p_val_adj		gene
1	0	2.7662	0.983	0.211	0	Astrocytes	Slc1a2
2	0	2.55299	0.944	0.133	0	Astrocytes	Aldoc
3	0	2.45048	0.972	0.243	0	Astrocytes	Mt2
4	0	2.41723	0.984	0.293	0	Astrocytes	Mt3
5	0	2.39923	0.935	0.124	0	Astrocytes	Plpp3
6	0	2.37627	0.932	0.094	0	Astrocytes	Gja1
7	0	2.36436	0.886	0.105	0	Astrocytes	Clu
8	0	2.30045	0.847	0.069	0	Astrocytes	Ntsr2
9	0	2.29535	0.993	0.518	0	Astrocytes	Mt1
10	0	2.20889	0.972	0.276	0	Astrocytes	Slc1a3
11	0	2.96649	0.957	0.105	0	Mouse.Microglia	Ctss
12	0	2.78558	0.882	0.059	0	Mouse.Microglia	Hexb
13	0	2.66584	0.95	0.256	0	Mouse.Microglia	Ctsd
14	0	2.47826	0.971	0.215	0	Mouse.Microglia	C1qa
15	0	2.32478	0.644	0.017	0	Mouse.Microglia	Fyb
16	0	2.31574	0.91	0.152	0	Mouse.Microglia	Cx3cr1
17	0	2.31364	0.965	0.209	0	Mouse.Microglia	C1qc
18	0	2.20384	0.524	0.019	0	Mouse.Microglia	Cd52
19	0	2.17153	0.749	0.074	0	Mouse.Microglia	Selplg
20	0	2.07661	0.803	0.127	0	Mouse.Microglia	Lgmn
21	0	3.21426	0.73	0.007	0	Human.Microglia	Spp1
22	0	3.13008	0.951	0.258	0	Human.Microglia	Rpl13a
23	0	3.12764	0.816	0.014	0	Human.Microglia	Cd74
24	0	3.10307	0.745	0.035	0	Human.Microglia	Apoc1
25	0	2.87795	0.642	0	0	Human.Microglia	H2-Ea-ps
26	0	2.55227	0.836	0.151	0	Human.Microglia	Rpl29
27	0	2.45838	0.864	0.188	0	Human.Microglia	Uba52
28	0	2.39173	0.956	0.409	0	Human.Microglia	B2m
29	0	2.34973	0.632	0.012	0	Human.Microglia	Cybb
30	0	2.31698	0.384	0.049	0	Human.Microglia	Ccl3
31	0	3.3681	0.993	0.423	0	Endothelia	Bsg
32	0	3.2946	0.896	0.034	0	Endothelia	Itm2a
33	0	3.27572	0.917	0.021	0	Endothelia	Flt1
34	0	3.23088	0.927	0.028	0	Endothelia	Cldn5
35	0	2.76297	0.751	0.018	0	Endothelia	Pglyrp1
36	0	2.70016	0.847	0.06	0	Endothelia	Id1
37	0	2.63471	0.879	0.062	0	Endothelia	Igfbp7
38	0	2.60978	0.676	0.031	0	Endothelia	Cxcl12
39	0	2.477	0.695	0.013	0	Endothelia	Ptprb
40	0	2.44224	0.756	0.069	0	Endothelia	Spock2
41	0	2.92203	0.324	0.016	0	Excitatory.Neurons	Calb2
42	0	2.90417	0.989	0.211	0	Excitatory.Neurons	Meg3
43	0	2.85908	0.763	0.07	0	Excitatory.Neurons	Snhg11
44	0	2.2011	0.494	0.037	0	Excitatory.Neurons	Nrsn1
45	0	2.03118	0.733	0.089	0	Excitatory.Neurons	Celf4
46	0	1.84601	0.583	0.048	0	Excitatory.Neurons	Ly6h
47	1.09e-290	1.73443	0.604	0.09	1.6e-286	Excitatory.Neurons	Syt1
48	4.77e-268	1.62582	0.452	0.05	7.03e-264	Excitatory.Neurons	Pcsk2
49	1.38e-263	1.63009	0.661	0.13	2.04e-259	Excitatory.Neurons	Rtn1
50	3.12e-249	1.74427	0.72	0.171	4.59e-245	Excitatory.Neurons	Ahi1
51	0	2.70902	0.964	0.09	0	OPC	Olig1
52	0	2.60204	0.803	0.009	0	OPC	Pdgfra
53	0	2.39475	0.783	0.016	0	OPC	Vcan
54	0	2.25035	0.705	0.013	0	OPC	Tnr
55	0	2.24296	0.726	0.017	0	OPC	Lhfpl3
56	0	2.07899	0.718	0.035	0	OPC	Olig2
57	0	2.06737	0.749	0.066	0	OPC	Cntn1
58	0	1.97389	0.739	0.061	0	OPC	Gjc3
59	0	1.96472	0.616	0.006	0	Oligo.Precursors	C1ql1
60	0	1.91273	0.794	0.061	0	Oligo.Precursors	Opcml
61	0	4.19959	1	0.171	0	Oligodendrocyte	Plp1
62	0	3.21051	0.97	0.021	0	Oligodendrocyte	Cldn11
63	0	2.99023	0.991	0.126	0	Oligodendrocyte	Mobp
64	0	2.95211	0.84	0.146	0	Oligodendrocyte	Ptgds
65	0	2.89752	0.957	0.015	0	Oligodendrocyte	Ermn
66	0	2.88832	0.974	0.09	0	Oligodendrocyte	Cnp
67	0	2.84593	0.976	0.129	0	Oligodendrocyte	Cryab
68	0	2.82472	0.957	0.074	0	Oligodendrocyte	Mal
69	0	2.80312	0.972	0.173	0	Oligodendrocyte	Car2
70	0	2.66698	1	0.317	0	Oligodendrocyte	Mbp
81	0	3.74921	0.916	0.024	0	Vascular	Vtn
82	0	3.65601	0.964	0.036	0	Vascular	Rgs5
83	0	3.40398	0.896	0.006	0	Vascular	Higd1b
84	0	3.04772	0.952	0.081	0	Vascular	Cald1
85	0	2.92838	0.791	0.005	0	Vascular	Ndufa4l2
86	0	2.86507	0.851	0.02	0	Vascular	Myl9
87	0	2.58218	0.771	0.016	0	Vascular	Rgs4
88	0	2.43746	0.787	0.071	0	Vascular	Pdgfrb
89	0	2.22499	0.691	0.045	0	Vascular	Nbl1
90	0	2.10409	0.618	0.032	0	Vascular	Mgp
91	0	2.97198	0.846	0.037	0	Neuronal precursor	Sox11
92	0	2.30692	0.687	0.01	0	Neuronal precursor	Igfbpl1
93	0	2.29449	0.71	0.024	0	Neuronal precursor	Cd24a
94	0	2.19221	0.701	0.04	0	Neuronal precursor	Tubb3
95	6.47e-276	2.44401	0.654	0.055	9.53e-272	Neuronal precursor	Stmn2
96	2.51e-222	2.22933	0.813	0.118	3.69e-218	Neuronal precursor	Sox4
97	2.76e-195	2.84197	0.724	0.109	4.07e-191	Neuronal precursor	Ccnd2
98	1.17e-175	2.13735	0.883	0.196	1.72e-171	Neuronal precursor	Stmn1
99	2.09e-147	2.15804	0.827	0.206	3.08e-143	Neuronal precursor	Tubb5
100	2.6e-84	2.21614	0.477	0.097	3.83e-80	Neuronal precursor	Hmgb2
101	0	4.4704	0.975	0.039	0	GABAergic neuron	Npy
102	0	2.97082	0.859	0.071	0	GABAergic neuron	Apod
103	0	2.15422	0.683	0.008	0	GABAergic neuron	Frzb
104	0	2.15078	0.779	0.037	0	GABAergic neuron	Nr2f2
105	2.86e-261	3.56135	1	0.18	4.21e-257	GABAergic neuron	Fabp7
106	2.94e-188	2.06019	0.874	0.167	4.33e-184	GABAergic neuron	Sash1
107	5.43e-164	1.94477	0.563	0.063	8e-160	GABAergic neuron	Igfbp5
108	3.05e-155	2.04023	0.94	0.254	4.49e-151	GABAergic neuron	Ncam1
109	1.04e-143	2.86197	1	0.487	1.54e-139	GABAergic neuron	Ptn
110	6.19e-125	1.74116	0.819	0.193	9.11e-121	GABAergic neuron	Kctd12
111	0	2.50542	0.311	0.002	0	choroid	Dcn
112	7.41e-287	2.0628	0.394	0.009	1.09e-282	choroid	1500015O10Rik
113	5.51e-254	2.11022	0.553	0.026	8.12e-250	choroid	Rbp1
114	3.69e-110	1.94574	0.53	0.058	5.43e-106	choroid	Rarres2
115	7.33e-76	1.90033	0.485	0.07	1.08e-71	choroid	Igfbp2
116	1.74e-41	1.87382	0.258	0.035	2.56e-37	choroid	Lcn2
117	1.24e-34	2.56126	0.371	0.084	1.83e-30	choroid	Apod
118	8.23e-28	2.69252	0.508	0.177	1.21e-23	choroid	Ptgds
119	4.59e-15	4.71898	0.561	0.301	6.76e-11	choroid	Ttr
120	1.68e-09	2.25206	0.273	0.116	2.47e-05	choroid	Enpp2
