# Supplementary material for: Human iPSC-derived mature microglia retain their identity and functionally integrate in the chimeric mouse brain
Source: Nat Commun. 2020 Mar 27;11:1577. doi: 10.1038/s41467-020-15411-9 (PMC7101330; doi:10.1038/s41467-020-15411-9)
Supplement: Supplementary file 5 — Supplementary Dataset 2 [file 41467_2020_15411_MOESM5_ESM.xlsx]

## Sheet: BS2_diffGenes_csv
Gene	p_val	avg_logFC	pct.1	pct.2	p_val_adj
Spp1	0	3.43831	0.692	0.005	0
Rpl13a	0	2.55316	0.889	0.432	0
Tmsb10	0	2.45819	0.84	0.221	0
Cd74	0	2.42315	0.754	0.055	0
C1qa	0	-1.27914	0.756	0.971	0
Rpl17	0	-2.02502	0.299	0.923	0
Selenop	0	-2.132	0.033	0.686	0
Rps17	0	-2.21068	0.091	0.855	0
Ctss	0	-2.32567	0.317	0.955	0
Sparc	0	-2.37419	0.041	0.75	0
Fyb	0	-2.40791	0.004	0.644	0
Ctsd	0	-2.4772	0.286	0.951	0
Hexb	0	-2.89874	0.054	0.881	0
Cst3	0	-3.34776	0.727	0.996	0
Rpl29	1.0108e-304	2.16175	0.785	0.239	1.4884e-300
Serinc3	2.01677e-303	-1.93308	0.077	0.711	2.9697e-299
Rnase4	8.83735e-297	-2.16226	0.007	0.61	1.3013e-292
Uba52	2.71073e-296	1.94563	0.813	0.33	3.99156e-292
Tpm1	3.08583e-296	2.50782	0.673	0.055	4.54389e-292
Apoc1	1.34743e-294	2.66592	0.692	0.07	1.98409e-290
C1qc	3.40607e-289	-1.11405	0.745	0.965	5.01544e-285
H2-Ea-ps	4.13952e-283	2.80018	0.591	0	6.09545e-279
Ftl1	1.10337e-282	1.38308	0.962	0.92	1.62472e-278
Rsrp1	7.30757e-282	-2.03181	0.051	0.659	1.07604e-277
Lgmn	1.66065e-280	-1.66076	0.211	0.802	2.44531e-276
S100a11	1.5033e-267	2.02285	0.617	0.028	2.21361e-263
mt-Atp6	1.50943e-267	-0.811043	0.851	0.989	2.22263e-263
Vsir	6.3739e-262	-1.95029	0.004	0.551	9.38556e-258
C3	4.52794e-257	2.22382	0.572	0.016	6.66739e-253
Rps2	1.23372e-254	1.27602	0.901	0.708	1.81665e-250
Ctsz	4.58778e-251	-1.67094	0.165	0.718	6.75551e-247
Ly6e	1.20096e-248	-1.67893	0.108	0.679	1.76841e-244
Rrbp1	6.86993e-244	-1.51511	0.219	0.76	1.0116e-239
Xist	2.80508e-241	-2.57465	0.037	0.577	4.13047e-237
mt-Nd1	1.37556e-240	-0.893603	0.725	0.973	2.02551e-236
Rack1	2.14695e-239	-1.75859	0.035	0.567	3.16139e-235
Cybb	7.26568e-236	2.04452	0.583	0.05	1.06987e-231
Cd52	4.65861e-234	-2.21136	0.013	0.523	6.85981e-230
Cx3cr1	5.70253e-228	-1.21654	0.562	0.91	8.39697e-224
Basp1	3.61605e-224	-1.72903	0.028	0.535	5.32464e-220
Tmem119	4.11178e-222	-1.5774	0.15	0.68	6.0546e-218
Selplg	3.65412e-212	-1.44256	0.249	0.749	5.38069e-208
Gpx1	2.17997e-210	1.47144	0.778	0.432	3.21001e-206
Neat1	2.38306e-210	1.78204	0.718	0.252	3.50906e-206
B2m	2.61819e-209	1.31328	0.921	0.865	3.85528e-205
mt-Co3	8.54607e-208	-0.663707	0.861	0.992	1.25841e-203
Tmsb4x	2.02989e-199	0.757415	0.987	0.996	2.98901e-195
Ifi203	6.50938e-198	1.9009	0.471	0.016	9.58506e-194
Fau	2.15921e-196	-0.75764	0.871	0.962	3.17943e-192
Rps29	1.35481e-194	-0.786041	0.918	0.981	1.99496e-190
Fcgr3	3.4708e-192	-1.33437	0.176	0.674	5.11076e-188
mt-Nd3	1.04834e-190	1.53062	0.744	0.378	1.54367e-186
A2m	3.04186e-185	1.80045	0.426	0.002	4.47914e-181
Fcgrt	3.32453e-185	1.68879	0.549	0.084	4.89537e-181
Arl5a	3.58111e-185	1.80526	0.489	0.043	5.27319e-181
Trf	3.37422e-183	-1.58316	0.016	0.444	4.96854e-179
C1qb	3.74493e-180	-0.757755	0.772	0.963	5.51441e-176
Cd81	5.79904e-180	-1.20104	0.336	0.769	8.53909e-176
Rps18	2.94639e-179	0.886316	0.918	0.835	4.33856e-175
Arsb	3.27143e-179	-1.59973	0.011	0.424	4.81718e-175
Sat1	4.77227e-178	1.57456	0.805	0.57	7.02716e-174
Fcgr4	4.73901e-177	1.81495	0.479	0.045	6.97819e-173
1500009L16Rik	3.41918e-175	1.78539	0.413	0.005	5.03475e-171
Mt1	6.68987e-175	-0.736305	0.076	0.57	9.85084e-171
Rpl28	1.12994e-172	0.834073	0.926	0.833	1.66383e-168
Ctsl	2.26434e-172	-1.48573	0.034	0.46	3.33424e-168
Csf1r	5.29014e-170	-1.05617	0.397	0.807	7.78973e-166
Itgb5	2.21857e-169	-1.51667	0.035	0.445	3.26685e-165
Atp5e	3.15509e-163	-1.17243	0.058	0.493	4.64587e-159
Arhgap5	5.6911e-163	-1.44987	0.086	0.513	8.38015e-159
Mafb	1.23698e-162	-1.37249	0.129	0.569	1.82146e-158
Tgfbr1	6.57998e-156	-1.28916	0.179	0.61	9.68902e-152
Rpl27	1.59799e-154	0.973521	0.843	0.679	2.35303e-150
Tpt1	1.2755e-152	0.781053	0.942	0.904	1.87818e-148
Atp5g2	1.80141e-152	-1.24293	0.039	0.435	2.65257e-148
Unc93b1	3.58768e-151	-1.36308	0.049	0.439	5.28286e-147
Fos	5.0835e-151	1.29591	0.704	0.285	7.48546e-147
Ssh2	2.35042e-148	-1.39523	0.068	0.459	3.461e-144
Folr2	4.65897e-147	1.69184	0.353	0.002	6.86033e-143
H2-Eb1	1.66327e-146	1.41467	0.371	0.009	2.44917e-142
Rps9	5.09578e-146	-0.691639	0.793	0.935	7.50354e-142
Sorl1	5.59006e-146	1.53283	0.424	0.042	8.23137e-142
Gatm	1.41752e-144	-1.14723	0.209	0.628	2.0873e-140
Eef1g	6.82881e-144	-1.2376	0.07	0.467	1.00554e-139
Rpl21	4.0123e-143	0.76724	0.929	0.892	5.90811e-139
H2-DMb1	1.13878e-141	1.52529	0.368	0.016	1.67685e-137
Man2b1	3.19472e-140	-1.28495	0.035	0.398	4.70422e-136
Camk1	2.83681e-139	-1.31843	0.042	0.403	4.1772e-135
Ptpn18	1.21661e-138	-1.22976	0.07	0.453	1.79146e-134
Luc7l2	5.76749e-138	-1.33424	0.038	0.398	8.49263e-134
Olr1	1.00607e-136	1.53675	0.327	0	1.48144e-132
H2-T23	1.21652e-136	1.44071	0.495	0.109	1.79132e-132
Atp5l	1.49366e-135	-1.09441	0.059	0.445	2.19942e-131
Selenof	2.16226e-134	-1.16116	0.044	0.411	3.18393e-130
Tmem176b	9.50859e-129	-1.28203	0.047	0.393	1.40014e-124
Zfp36l1	5.36125e-127	1.30005	0.683	0.368	7.89444e-123
H2-Bl	6.14277e-127	1.48769	0.307	0	9.04523e-123
P2ry12	6.59456e-127	-1.07195	0.341	0.71	9.71049e-123
Ophn1	5.29944e-124	-1.30858	0.011	0.316	7.80342e-120
Lamp1	6.48308e-123	-1.07351	0.169	0.546	9.54634e-119
Atpif1	8.1573e-123	-1.12335	0.041	0.379	1.20116e-118
Fcer1g	1.14453e-122	-0.791436	0.505	0.842	1.68532e-118
Atm	5.40397e-121	1.44638	0.335	0.019	7.95734e-117
Cox7a2l	6.85042e-121	-1.07438	0.175	0.543	1.00872e-116
Adora3	1.05271e-120	1.34185	0.421	0.071	1.55011e-116
Glipr1	4.32907e-120	1.36992	0.323	0.015	6.37456e-116
Adam28	2.67019e-118	1.44174	0.294	0.003	3.93186e-114
Rhoh	1.26318e-116	-1.31308	0.011	0.3	1.86004e-112
Camk2n1	1.98238e-115	-1.1476	0.032	0.345	2.91905e-111
Wnk1	1.87894e-114	-1.11969	0.153	0.507	2.76674e-110
Arhgap45	4.52487e-114	-1.21609	0.002	0.275	6.66286e-110
Lilrb4a	3.0416e-113	1.32954	0.297	0.009	4.47875e-109
Ppfia4	5.67732e-112	-1.14697	0.001	0.269	8.35986e-108
Zfas1	2.95645e-111	1.28305	0.273	0	4.35338e-107
Rgs2	1.00912e-109	-1.14604	0.052	0.366	1.48593e-105
Pou2f2	1.82255e-109	-1.06954	0.166	0.524	2.6837e-105
Tmem176a	2.14439e-109	-1.20953	0.024	0.312	3.15762e-105
Ivns1abp	2.25529e-109	-1.15691	0.076	0.401	3.32092e-105
Wdr89	5.03543e-109	-1.07959	0.035	0.334	7.41467e-105
Tmem234	7.0035e-109	-1.15957	0.036	0.334	1.03126e-104
Commd6	2.14674e-108	1.29747	0.423	0.093	3.16107e-104
Mis18bp1	2.40748e-108	1.3607	0.275	0.004	3.54502e-104
Nap1l1	2.98692e-108	1.34865	0.512	0.189	4.39824e-104
P2ry6	3.20962e-108	-1.20209	0.046	0.35	4.72617e-104
Srgn	3.38641e-108	1.30267	0.523	0.19	4.98649e-104
Sem1	5.76818e-108	-0.99797	0.05	0.372	8.49364e-104
Cfh	1.6252e-107	-1.17491	0.021	0.306	2.39311e-103
Arl4c	4.37473e-106	-1.18516	0.01	0.275	6.4418e-102
Igf1	1.42732e-105	1.27691	0.271	0.004	2.10174e-101
Ch25h	2.18203e-105	1.57004	0.285	0.012	3.21304e-101
Scoc	5.17032e-105	-1.18219	0.061	0.367	7.6133e-101
Rb1	5.16399e-104	1.2458	0.375	0.062	7.60397e-100
Ms4a6b	7.7863e-104	1.33224	0.389	0.073	1.14653e-99
Rnf213	4.71777e-103	1.33528	0.306	0.025	6.94691e-99
Picalm	4.80962e-102	-1.01643	0.136	0.471	7.08216e-98
Atp5h	6.00595e-102	-0.917301	0.053	0.361	8.84376e-98
Rnase1	6.12311e-102	1.58046	0.254	0.001	9.01628e-98
Tomm7	8.91433e-102	1.12369	0.604	0.304	1.31264e-97
Sirpa	1.0106e-100	-1.10251	0.087	0.4	1.48811e-96
Dusp1	8.00328e-100	1.3161	0.461	0.137	1.17848e-95
Uqcr11	3.94483e-99	-0.914487	0.052	0.353	5.80876e-95
Angptl7	1.21642e-98	1.61126	0.381	0.081	1.79118e-94
Rpl41	1.58286e-98	0.484972	0.972	0.946	2.33076e-94
Adgre1	1.64725e-98	-1.09574	0.001	0.24	2.42557e-94
Ms4a7	9.71491e-98	1.22232	0.326	0.038	1.43052e-93
Ctsh	1.60176e-97	-0.889683	0.204	0.545	2.35859e-93
Ntpcr	1.90766e-97	-1.05651	0.025	0.288	2.80903e-93
Tmcc3	5.36986e-97	-1.18341	0.051	0.332	7.90712e-93
Tgoln2	6.74505e-97	1.14224	0.241	0	9.93208e-93
Selenok	9.74868e-97	-0.935185	0.049	0.341	1.43549e-92
Ndufb1-ps	2.30041e-96	1.17133	0.24	0	3.38735e-92
Clec7a	4.24592e-96	1.17892	0.24	0	6.25211e-92
Atp5j2	7.7179e-96	-0.925877	0.05	0.341	1.13646e-91
Dennd4a	9.96574e-96	-1.06449	0.036	0.309	1.46746e-91
Lst1	2.65198e-95	0.846816	0.638	0.319	3.90503e-91
Gimap4	7.9488e-95	1.21255	0.24	0.001	1.17046e-90
Gapdh	1.33766e-94	1.08681	0.585	0.294	1.96971e-90
Hk2	2.27475e-94	-1.07591	0.063	0.355	3.34956e-90
Ier5	6.71296e-93	-1.17962	0.03	0.289	9.88483e-89
Rpl35a	9.8957e-93	-0.486458	0.861	0.936	1.45714e-88
Vsig4	2.17473e-92	1.24422	0.231	0	3.20229e-88
Abca9	6.05407e-92	-1.11457	0.005	0.235	8.91462e-88
Hebp1	7.61909e-91	-1.01918	0.048	0.317	1.12191e-86
Pmepa1	1.31752e-90	-1.10763	0.12	0.418	1.94005e-86
Rapgef5	3.58924e-90	-1.02754	0.003	0.226	5.28516e-86
Bhlhe41	7.7225e-90	1.08393	0.509	0.198	1.13714e-85
Hspa8	1.82202e-89	-0.889788	0.172	0.495	2.68293e-85
Gstp1	6.01459e-88	1.13289	0.242	0.009	8.85649e-84
Ppia	1.56783e-87	-0.59087	0.591	0.838	2.30863e-83
N4bp2l2	2.0873e-87	1.05604	0.53	0.22	3.07355e-83
Ctsa	2.62327e-87	-0.960835	0.067	0.35	3.86277e-83
Cops9	7.71244e-87	-0.883554	0.035	0.292	1.13566e-82
Ttr	1.0424e-85	2.25537	0.049	0.321	1.53493e-81
Ofd1	1.07385e-85	1.15511	0.249	0.014	1.58124e-81
Golm1	1.21859e-85	-1.0254	0.001	0.211	1.79437e-81
Atp5d	4.1493e-85	-0.874096	0.035	0.288	6.10984e-81
Elob	4.23588e-85	-0.799779	0.052	0.325	6.23734e-81
Il6st	4.2782e-85	1.1092	0.408	0.114	6.29965e-81
Hcst	7.58367e-85	1.22399	0.298	0.043	1.1167e-80
Rab14	2.19113e-84	-0.918313	0.124	0.415	3.22644e-80
Gabarap	6.30614e-84	-0.836118	0.152	0.462	9.28579e-80
Selenow	8.67885e-84	-0.852214	0.053	0.321	1.27796e-79
Atp6v0b	1.57597e-83	-0.773592	0.252	0.58	2.32062e-79
Ccr5	1.68334e-83	-1.06645	0.012	0.231	2.47872e-79
Sh3bgrl	2.53465e-83	1.09173	0.327	0.062	3.73227e-79
Clta	2.77899e-83	-0.774165	0.31	0.612	4.09206e-79
Rps5	4.81812e-83	-0.563263	0.729	0.881	7.09468e-79
Hspb1	6.73171e-83	1.05913	0.22	0.004	9.91244e-79
Socs3	1.47959e-82	-1.12949	0.03	0.269	2.1787e-78
Cd34	1.78587e-82	-0.987541	0.001	0.203	2.62969e-78
Socs6	1.93618e-82	1.15144	0.308	0.051	2.85102e-78
Ptma	2.20756e-82	0.670279	0.811	0.679	3.25063e-78
Snhg8	2.02433e-80	1.06151	0.204	0	2.98082e-76
Naip1	2.02433e-80	1.09988	0.204	0	2.98083e-76
Hmgn2	2.97741e-80	1.11418	0.366	0.093	4.38423e-76
Fcgr2b	3.34802e-80	-0.974547	0.001	0.198	4.92997e-76
Atp5j	1.2491e-79	-0.815012	0.053	0.313	1.8393e-75
Rps19	1.65116e-79	0.487868	0.939	0.896	2.43133e-75
Gns	3.25897e-79	-0.928537	0.073	0.334	4.79883e-75
Mknk1	1.22639e-78	1.12093	0.365	0.095	1.80586e-74
Evl	1.94979e-78	1.10601	0.405	0.125	2.87106e-74
Itgam	1.98814e-78	-0.894922	0.102	0.378	2.92754e-74
Lair1	4.12218e-78	-0.879748	0.131	0.421	6.0699e-74
Bsg	4.15322e-78	-0.703516	0.153	0.459	6.11562e-74
Clec4a2	6.52759e-78	-0.974363	0.025	0.247	9.61188e-74
Zmiz1	1.27179e-77	-0.953648	0.055	0.3	1.87271e-73
mt-Cytb	2.20787e-77	-0.459401	0.744	0.929	3.2511e-73
Nop53	2.71245e-77	-0.880826	0.01	0.212	3.99408e-73
Usp2	3.09671e-77	-0.946213	0.014	0.222	4.5599e-73
Git2	7.19434e-77	-0.933352	0.092	0.355	1.05937e-72
Col27a1	9.21691e-77	-0.993994	0.005	0.199	1.35719e-72
Gngt2	2.39996e-76	-0.930648	0.032	0.256	3.53394e-72
Crlf3	7.13858e-76	-0.947111	0.043	0.276	1.05116e-71
Ier3	1.03008e-75	1.16688	0.345	0.085	1.51679e-71
Tspan13	1.12776e-75	-0.956359	0.014	0.219	1.66063e-71
Fam167b	1.40713e-75	-0.916064	0.001	0.187	2.072e-71
Pid1	3.69959e-75	-0.919454	0.018	0.228	5.44764e-71
Gdi2	1.33081e-74	-0.842729	0.172	0.455	1.95961e-70
Tanc2	3.2781e-74	-0.995408	0.02	0.226	4.827e-70
Rpl15	3.90256e-74	0.57756	0.848	0.801	5.74651e-70
Ly86	7.09969e-74	-0.722975	0.309	0.612	1.04543e-69
Hist2h2aa1	1.10309e-73	1.17655	0.202	0.006	1.6243e-69
Cp	2.10506e-73	-0.996682	0.034	0.256	3.0997e-69
Rpl35	2.88329e-73	0.597697	0.825	0.706	4.24565e-69
Cmtm7	3.37488e-73	-0.863691	0.079	0.334	4.96952e-69
Rpl31	7.85617e-73	0.529828	0.894	0.844	1.15682e-68
Evi2b	8.60158e-73	0.968699	0.186	0	1.26658e-68
mt-Atp8	9.68961e-73	-0.864267	0.065	0.31	1.4268e-68
Usp53	2.04218e-72	1.09393	0.213	0.012	3.00711e-68
Myo1f	4.17688e-72	1.09267	0.343	0.091	6.15046e-68
Ypel3	7.60637e-72	-0.833483	0.07	0.315	1.12004e-67
Rpl5	8.51285e-72	0.688667	0.776	0.671	1.25352e-67
Gsn	9.04695e-72	0.989523	0.214	0.014	1.33216e-67
Ninj1	1.21752e-71	1.05457	0.35	0.095	1.79279e-67
Ptgs1	1.83619e-71	-0.971047	0.064	0.301	2.70379e-67
Prmt2	2.56682e-71	1.04103	0.264	0.04	3.77965e-67
4833420G17Rik	3.29948e-71	-0.943328	0.023	0.228	4.85849e-67
Dst	3.69031e-71	-0.864282	0.041	0.263	5.43398e-67
Rplp0	8.24688e-71	-0.569263	0.633	0.819	1.21435e-66
Slc16a6	8.27689e-71	-0.825398	0	0.174	1.21877e-66
Cadm1	9.39846e-71	-0.917872	0.017	0.215	1.38392e-66
Rac2	9.54672e-71	-0.932134	0.035	0.25	1.40575e-66
Rpl10	1.06124e-70	0.453479	0.921	0.903	1.56267e-66
St6gal1	1.57687e-70	0.990127	0.241	0.028	2.32195e-66
Adgrg1	4.90648e-70	-0.89138	0.003	0.18	7.22479e-66
Ier3ip1	6.84065e-70	-0.846062	0.023	0.226	1.00729e-65
Zcchc7	8.82083e-70	-0.923521	0.036	0.25	1.29887e-65
Ppcdc	9.96962e-70	-0.915936	0.02	0.22	1.46803e-65
Atp5c1	1.34051e-69	-0.753296	0.028	0.238	1.9739e-65
Sfmbt2	2.35454e-69	0.975006	0.195	0.007	3.46707e-65
Atp5b	5.34053e-69	-0.788112	0.038	0.257	7.86394e-65
Pkig	7.50752e-69	-0.813611	0.018	0.212	1.10548e-64
Tymp	8.8495e-69	0.911246	0.176	0	1.30309e-64
Sec11a	9.83824e-69	0.976186	0.359	0.105	1.44868e-64
Gm1673	1.05836e-68	0.960314	0.25	0.035	1.55844e-64
Jpt1	1.1894e-68	-0.842726	0.016	0.208	1.75139e-64
Abhd12	1.95019e-68	-0.817265	0.084	0.327	2.87165e-64
Mbnl1	5.95545e-68	-0.781983	0.25	0.529	8.7694e-64
B3gnt5	8.78983e-68	0.913317	0.174	0	1.2943e-63
Zeb2	1.6828e-67	-0.79998	0.251	0.524	2.47792e-63
Rpl22l1	2.17855e-67	-0.675633	0.264	0.552	3.20792e-63
Htra1	2.32645e-67	1.02448	0.256	0.04	3.42569e-63
Asph	5.65245e-67	-0.865575	0.038	0.247	8.32323e-63
Mt3	6.95261e-67	-0.423534	0.052	0.288	1.02377e-62
Ifi44l	7.59976e-67	1.17952	0.176	0.002	1.11906e-62
Mbp	1.06154e-66	-0.836464	0.132	0.387	1.56312e-62
Ppp1r9a	1.75199e-66	-0.866865	0.007	0.181	2.5798e-62
Cped1	3.65226e-66	0.922264	0.174	0.002	5.37795e-62
Uqcrb	1.34592e-65	0.973566	0.486	0.236	1.98187e-61
Slc25a37	1.55278e-65	0.980284	0.264	0.046	2.28646e-61
Sp100	1.60467e-65	0.945414	0.207	0.017	2.36287e-61
Bola2	1.67936e-65	-0.766062	0.014	0.196	2.47285e-61
Atp5a1	1.72965e-65	-0.737086	0.023	0.216	2.54691e-61
Nudt3	3.14402e-65	0.953229	0.302	0.072	4.62957e-61
Ndufa7	3.61537e-65	-0.725805	0.044	0.261	5.32364e-61
Cytl1	4.71597e-65	0.942153	0.167	0	6.94426e-61
Wsb1	7.61778e-65	0.959683	0.432	0.171	1.12172e-60
Sept2	2.85974e-64	0.846643	0.183	0.007	4.21096e-60
Rtraf	2.94784e-64	-0.789283	0.017	0.2	4.3407e-60
Mlph	3.46787e-64	-0.785919	0.001	0.161	5.10644e-60
Grn	6.05985e-64	-0.664522	0.266	0.546	8.92313e-60
Rps14	6.31783e-64	0.45984	0.918	0.89	9.303e-60
Hnrnpa1	6.61301e-64	0.954415	0.455	0.208	9.73766e-60
Capza2	7.00262e-64	-0.673103	0.246	0.526	1.03114e-59
Atp5f1	9.00003e-64	-0.750202	0.023	0.212	1.32525e-59
Ost4	1.29047e-63	0.916571	0.541	0.308	1.90022e-59
Erp29	4.45041e-63	-0.653846	0.241	0.517	6.55323e-59
Cebpzos	9.33915e-63	-0.811073	0.007	0.173	1.37519e-58
Tsc22d4	9.38241e-63	-0.764925	0.107	0.349	1.38156e-58
Abca1	1.91323e-62	-0.790682	0.092	0.326	2.81723e-58
Svbp	2.05261e-62	-0.711622	0.013	0.188	3.02246e-58
Ier2	3.08833e-62	1.00051	0.469	0.208	4.54757e-58
Cd4	1.32322e-61	0.844408	0.159	0	1.94844e-57
Gcnt1	1.85153e-61	-0.760147	0.002	0.157	2.72639e-57
Cd9	2.31817e-61	-0.886386	0.064	0.279	3.41351e-57
Tnfrsf13b	3.83101e-61	-0.701216	0.002	0.158	5.64116e-57
Ptpn1	5.37056e-61	-0.832167	0.038	0.233	7.90815e-57
Rac1	5.44303e-61	0.883229	0.553	0.337	8.01486e-57
Sox4	6.26096e-61	-0.915	0.016	0.188	9.21927e-57
Uxt	1.16179e-60	0.875447	0.203	0.021	1.71074e-56
Trim38	1.26325e-60	0.828755	0.156	0	1.86014e-56
Nav2	1.31028e-60	-0.873151	0.024	0.205	1.92939e-56
Rbmx	1.31309e-60	0.926997	0.274	0.06	1.93352e-56
Sdccag8	1.46477e-60	0.904977	0.233	0.036	2.15687e-56
Mgst2	2.43404e-60	0.889664	0.168	0.005	3.58413e-56
Minos1	3.60318e-60	-0.738158	0.038	0.235	5.30568e-56
Ccdc85b	3.6817e-60	0.809114	0.175	0.008	5.42131e-56
Sat2	5.39541e-60	0.881692	0.179	0.01	7.94474e-56
Myl6	5.968e-60	0.824244	0.598	0.397	8.78789e-56
Bex4	6.81444e-60	0.85155	0.165	0.004	1.00343e-55
Fuca1	7.8304e-60	-0.805308	0.046	0.245	1.15303e-55
Pde3b	9.81188e-60	-0.844756	0.048	0.249	1.4448e-55
H2afj	1.33008e-59	-0.807168	0.045	0.242	1.95854e-55
Hexa	1.60478e-59	-0.706946	0.143	0.391	2.36303e-55
Tubgcp5	4.20657e-59	-0.856265	0.026	0.205	6.19417e-55
Mia2	4.35445e-59	-0.775655	0.013	0.178	6.41192e-55
Efhd2	7.20936e-59	-0.754296	0.125	0.358	1.06158e-54
Rhbdf2	1.03222e-58	0.837971	0.167	0.006	1.51994e-54
Chchd10	1.2036e-58	0.952356	0.356	0.118	1.77229e-54
Rpl18	1.38478e-58	0.513927	0.811	0.769	2.03909e-54
Cd37	4.55081e-58	-0.768082	0.143	0.383	6.70107e-54
S100a4	5.36669e-58	1.16702	0.178	0.012	7.90246e-54
Rpl7a	7.14749e-58	0.594062	0.778	0.684	1.05247e-53
Rpl19	1.48787e-57	0.42148	0.9	0.872	2.19089e-53
2410015M20Rik	1.85987e-57	-0.703976	0.029	0.208	2.73865e-53
Ecscr	2.75319e-57	-0.817898	0.001	0.146	4.05407e-53
Aplp2	4.03021e-57	0.906404	0.37	0.137	5.93449e-53
Cd72	1.19013e-56	-0.940962	0.002	0.146	1.75246e-52
Naca	1.25093e-56	0.678643	0.698	0.565	1.84199e-52
Pih1d1	1.26085e-56	0.993771	0.221	0.037	1.85661e-52
Trir	1.46114e-56	-0.692589	0.017	0.183	2.15153e-52
Fbrsl1	1.60031e-56	-0.748848	0.009	0.162	2.35645e-52
Gstk1	1.69256e-56	0.836924	0.168	0.009	2.49229e-52
Runx1	1.7591e-56	-0.792982	0.085	0.298	2.59027e-52
Ccrl2	1.761e-56	-0.868263	0.009	0.163	2.59307e-52
Cmtr2	1.94611e-56	0.866604	0.149	0.001	2.86565e-52
Spats2l	2.10936e-56	0.825783	0.157	0.004	3.10603e-52
Ckb	2.30253e-56	-0.578737	0.189	0.458	3.39048e-52
Ndufb8	3.30043e-56	-0.704042	0.031	0.21	4.85988e-52
Selenos	3.55256e-56	-0.76341	0.035	0.218	5.23114e-52
Slc25a4	3.69052e-56	-0.716918	0.055	0.253	5.43429e-52
Dock8	4.29021e-56	0.909233	0.33	0.107	6.31734e-52
Syngr1	4.90208e-56	-0.771187	0.067	0.274	7.21831e-52
Gpx4	5.23953e-56	0.801736	0.55	0.34	7.71521e-52
Igsf8	5.77958e-56	-0.709091	0.014	0.175	8.51043e-52
Ercc1	6.39021e-56	0.821013	0.163	0.008	9.40958e-52
Serpine2	6.97381e-56	-0.783694	0.023	0.193	1.02689e-51
Saraf	9.46265e-56	-0.741947	0.024	0.195	1.39338e-51
Spint2	1.19398e-55	0.821186	0.153	0.004	1.75813e-51
Oxct1	2.45478e-55	-0.693394	0.02	0.186	3.61466e-51
1110008P14Rik	2.48878e-55	0.830707	0.211	0.031	3.66473e-51
Oaz1	2.71262e-55	0.560884	0.75	0.652	3.99434e-51
Gng7	2.90833e-55	0.771637	0.163	0.008	4.28252e-51
Fcho2	3.04978e-55	-0.808003	0.027	0.198	4.4908e-51
Krt10	3.41862e-55	0.813439	0.174	0.013	5.03392e-51
Slc1a2	3.53783e-55	-0.983231	0.031	0.208	5.20946e-51
Snu13	3.56068e-55	-0.742105	0.021	0.186	5.2431e-51
Qprt	4.76697e-55	0.790961	0.147	0.002	7.01936e-51
Slc29a3	6.31423e-55	-0.729045	0.033	0.211	9.29771e-51
Dip2a	7.17722e-55	0.903477	0.166	0.01	1.05685e-50
Ndufa6	7.26622e-55	-0.707275	0.127	0.356	1.06995e-50
Arl6ip4	9.18618e-55	0.871244	0.285	0.077	1.35266e-50
Rps8	1.06558e-54	0.398532	0.93	0.913	1.56906e-50
Ifnar2	1.48746e-54	-0.733842	0.055	0.249	2.19029e-50
Lrrc3	3.95127e-54	-0.724635	0	0.135	5.81825e-50
Dynlt1a	6.01591e-54	0.768568	0.167	0.011	8.85842e-50
Dennd3	6.12466e-54	0.725776	0.143	0.001	9.01856e-50
Rpl18a	1.03179e-53	-0.345861	0.89	0.953	1.5193e-49
Lyn	1.188e-53	-0.733591	0.146	0.375	1.74933e-49
Dhrs9	1.36731e-53	0.889778	0.139	0	2.01336e-49
Hmgn1	1.57228e-53	0.840541	0.436	0.207	2.31518e-49
Sh3glb1	1.72472e-53	-0.692245	0.163	0.397	2.53964e-49
Ccl2	2.36426e-53	1.33966	0.211	0.034	3.48138e-49
Thap3	3.86329e-53	-0.786564	0.032	0.203	5.68869e-49
Vash1	4.62607e-53	0.746414	0.144	0.003	6.81188e-49
Pdk4	4.87508e-53	1.02057	0.141	0.001	7.17856e-49
2610001J05Rik	5.76833e-53	-0.745208	0.022	0.182	8.49387e-49
Zfhx3	1.46282e-52	-0.647634	0.273	0.524	2.15401e-48
Serpina1a	2.16998e-52	0.712901	0.136	0	3.1953e-48
Sowahc	2.21564e-52	-0.72506	0.007	0.147	3.26253e-48
Gnb4	8.4426e-52	0.737495	0.144	0.004	1.24317e-47
Inpp5d	8.48792e-52	-0.748237	0.124	0.342	1.24985e-47
Glmp	1.39736e-51	-0.687698	0.008	0.151	2.05761e-47
1700037H04Rik	1.76856e-51	0.762899	0.16	0.011	2.60421e-47
Lpar5	1.96954e-51	0.709162	0.133	0	2.90015e-47
H2-Ab1	2.35972e-51	0.609439	0.192	0.025	3.47469e-47
Mbd4	3.3832e-51	0.818976	0.177	0.019	4.98175e-47
Aif1	3.51305e-51	0.667518	0.728	0.64	5.17296e-47
Btg1	3.53638e-51	-0.653921	0.25	0.487	5.20733e-47
Commd8	4.73356e-51	-0.770968	0.059	0.243	6.97017e-47
Atp5k	5.14021e-51	-0.630038	0.039	0.215	7.56897e-47
Mobp	9.10445e-51	-0.732591	0.014	0.161	1.34063e-46
Rnase6	9.7221e-51	0.820515	0.162	0.013	1.43158e-46
Hpgds	9.75331e-51	-0.624107	0.251	0.498	1.43617e-46
Csnk1e	1.14489e-50	-0.722262	0.038	0.209	1.68585e-46
Slc4a7	1.52464e-50	0.923797	0.313	0.105	2.24503e-46
Isg15	1.52959e-50	1.09705	0.16	0.013	2.25233e-46
Ncf1	1.73556e-50	-0.667755	0.113	0.329	2.55562e-46
Rbm39	2.74599e-50	-0.508432	0.376	0.623	4.04347e-46
Zdhhc20	2.91226e-50	-0.71013	0.013	0.157	4.28831e-46
Lyve1	5.33305e-50	0.876417	0.13	0	7.85292e-46
Klk8	5.41875e-50	-0.650725	0	0.125	7.9791e-46
Cpvl	9.23103e-50	0.800147	0.129	0	1.35927e-45
Tuba1b	9.84583e-50	0.931409	0.524	0.331	1.4498e-45
Irf8	9.98343e-50	-0.657687	0.205	0.44	1.47006e-45
Tsix	1.66415e-49	-0.820325	0.013	0.154	2.45046e-45
Arf5	1.88933e-49	-0.658529	0.068	0.259	2.78204e-45
Slc9a9	2.27278e-49	0.927138	0.231	0.053	3.34667e-45
Csmd3	2.43687e-49	-0.730876	0.003	0.131	3.58829e-45
Chchd7	2.45856e-49	0.838926	0.192	0.029	3.62022e-45
Gtpbp2	2.96233e-49	-0.749468	0.02	0.17	4.36203e-45
Xrcc5	4.89681e-49	0.751675	0.166	0.016	7.21056e-45
Entpd1	8.65513e-49	0.833388	0.357	0.142	1.27447e-44
Eif3c	9.06328e-49	-0.68419	0.017	0.161	1.33457e-44
Ubap2l	9.48236e-49	-0.742977	0.058	0.237	1.39628e-44
Ccr1	1.10657e-48	0.773578	0.156	0.013	1.62942e-44
Ifitm3	1.21576e-48	0.820289	0.265	0.072	1.79021e-44
Rps4x	1.24645e-48	-0.36621	0.819	0.902	1.8354e-44
mt-Nd2	1.60505e-48	0.507423	0.795	0.773	2.36344e-44
Ddx17	3.65077e-48	0.85859	0.389	0.173	5.37577e-44
Edem2	3.72326e-48	-0.720953	0.037	0.2	5.4825e-44
Hsp90aa1	6.03968e-48	0.963343	0.443	0.235	8.89343e-44
Slc6a6	8.31589e-48	-0.750848	0.043	0.208	1.22452e-43
Cd59b	1.04433e-47	0.696544	0.127	0.001	1.53777e-43
Snrnp70	1.90222e-47	-0.663835	0.173	0.395	2.80102e-43
Ubash3b	3.46158e-47	-0.725258	0.025	0.176	5.09717e-43
Thrsp	3.68481e-47	-0.663611	0.004	0.129	5.42588e-43
Lgals1	3.9976e-47	1.0104	0.18	0.026	5.88646e-43
Pld4	4.56816e-47	-0.619873	0.192	0.423	6.72662e-43
Pyurf	5.31276e-47	0.753671	0.177	0.024	7.82304e-43
Gtf3a	5.62968e-47	0.7894	0.216	0.046	8.2897e-43
Pnpla7	6.29544e-47	-0.665882	0.002	0.122	9.27004e-43
Usmg5	8.20361e-47	-0.561327	0.039	0.204	1.20798e-42
Gal3st4	9.93795e-47	0.802373	0.16	0.016	1.46336e-42
Rnf121	1.05221e-46	-0.79561	0.025	0.173	1.54937e-42
Samd9l	2.21178e-46	0.757959	0.147	0.011	3.25685e-42
Grk2	2.69107e-46	-0.577863	0.002	0.122	3.96261e-42
Rnaset2a	2.75242e-46	0.723267	0.619	0.451	4.05293e-42
Ogt	3.3138e-46	-0.659721	0.097	0.292	4.87957e-42
Akr1b10	3.75869e-46	-0.676865	0.008	0.135	5.53467e-42
Fosb	4.27308e-46	0.935112	0.208	0.043	6.29212e-42
Il1a	4.68109e-46	-0.699064	0.02	0.162	6.89291e-42
Retreg1	4.77816e-46	-0.635161	0.005	0.128	7.03584e-42
Pon3	5.76428e-46	-0.651433	0.004	0.124	8.4879e-42
Atp5g1	6.16259e-46	-0.537375	0.032	0.188	9.07442e-42
Oser1	7.93574e-46	-0.779466	0.031	0.181	1.16854e-41
Rpl13	1.20187e-45	0.324087	0.947	0.958	1.76975e-41
Rgs12	1.32552e-45	0.711654	0.148	0.012	1.95182e-41
Zfp791	1.42789e-45	0.744929	0.12	0.001	2.10257e-41
Nisch	1.4806e-45	-0.708801	0.069	0.248	2.18018e-41
Limd2	1.53608e-45	-0.616106	0.079	0.264	2.26188e-41
Tifa	2.06638e-45	-0.702467	0.05	0.216	3.04275e-41
Abhd6	2.16971e-45	-0.668275	0.011	0.141	3.1949e-41
Eef2	3.50482e-45	-0.553776	0.311	0.543	5.16085e-41
Crybb1	3.81248e-45	-0.779939	0.067	0.239	5.61388e-41
Cd84	4.42858e-45	0.78484	0.391	0.179	6.52109e-41
Rpl30	6.10959e-45	0.438251	0.866	0.832	8.99637e-41
Mertk	6.78371e-45	-0.698909	0.134	0.339	9.98901e-41
Ctsf	7.45614e-45	-0.648464	0.007	0.129	1.09792e-40
Fam208a	9.01766e-45	-0.687143	0.01	0.137	1.32785e-40
Aak1	1.03442e-44	0.813949	0.209	0.046	1.52319e-40
Lamp2	1.08163e-44	-0.646667	0.114	0.313	1.5927e-40
Snx5	1.17763e-44	-0.617738	0.129	0.332	1.73407e-40
Nfkbia	1.39979e-44	-0.73242	0.127	0.33	2.06119e-40
Nrd1	1.83587e-44	-0.631813	0.013	0.142	2.70332e-40
Lipa	2.15336e-44	0.806852	0.222	0.055	3.17082e-40
Tmem100	2.27741e-44	-0.645512	0.005	0.125	3.35349e-40
Smad7	2.4058e-44	-0.70729	0.028	0.173	3.54254e-40
Pts	2.50773e-44	-0.655592	0.031	0.178	3.69264e-40
Parp14	2.58626e-44	0.811416	0.222	0.053	3.80826e-40
Rpl11	2.66835e-44	0.388125	0.887	0.851	3.92914e-40
Mydgf	2.79331e-44	-0.665697	0.016	0.149	4.11315e-40
Rpl38	2.879e-44	0.442368	0.881	0.838	4.23933e-40
Glrx	2.88952e-44	0.821702	0.235	0.063	4.25482e-40
Plgrkt	4.4652e-44	-0.723113	0.047	0.205	6.575e-40
Nr4a2	5.5354e-44	0.913632	0.135	0.008	8.15088e-40
Rpl6	5.71772e-44	-0.354793	0.781	0.881	8.41935e-40
Qpct	6.48679e-44	-0.647444	0.004	0.121	9.55179e-40
Il7r	7.36143e-44	-0.661309	0	0.11	1.08397e-39
Tiam1	1.08164e-43	0.755938	0.144	0.013	1.59272e-39
Rps6	1.15658e-43	0.396734	0.88	0.864	1.70307e-39
Egr3	1.52021e-43	0.885653	0.168	0.024	2.23851e-39
Siglecg	2.06876e-43	0.704739	0.147	0.014	3.04625e-39
Tlr4	2.28233e-43	0.894666	0.181	0.032	3.36073e-39
Nrip1	2.58083e-43	-0.680287	0.165	0.371	3.80027e-39
Trim35	4.05687e-43	-0.696887	0.02	0.155	5.97374e-39
Arl10	4.87084e-43	-0.660183	0.014	0.142	7.17231e-39
Il18	5.23379e-43	0.765792	0.198	0.043	7.70676e-39
Nmt1	6.72849e-43	-0.609006	0.124	0.323	9.9077e-39
Tifab	7.08959e-43	-0.570655	0.003	0.115	1.04394e-38
Mpzl1	7.35977e-43	0.661002	0.124	0.005	1.08373e-38
Dab2	8.42785e-43	0.844529	0.189	0.036	1.241e-38
Dnph1	8.53607e-43	0.63782	0.126	0.006	1.25694e-38
Eloa	1.13927e-42	-0.604428	0.007	0.125	1.67758e-38
Rap1gds1	1.24579e-42	-0.664664	0.031	0.174	1.83443e-38
Use1	1.49516e-42	-0.587924	0.08	0.259	2.20162e-38
Ms4a4a	1.91659e-42	0.708121	0.111	0	2.82218e-38
Cstb	2.10802e-42	0.824812	0.354	0.158	3.10406e-38
Cox8a	2.11987e-42	-0.412655	0.42	0.645	3.12151e-38
Rasgrp3	2.1975e-42	-0.702247	0.041	0.193	3.23582e-38
Hist1h2ao	3.2837e-42	0.638432	0.11	0	4.83524e-38
Alkbh7	3.53357e-42	0.690438	0.157	0.021	5.20318e-38
Rps27	3.92135e-42	0.360501	0.952	0.938	5.77419e-38
Igsf6	4.19184e-42	0.791048	0.292	0.107	6.17249e-38
Tpst2	4.32256e-42	-0.70649	0.047	0.201	6.36497e-38
Ints6l	7.68842e-42	-0.634498	0.006	0.12	1.13212e-37
Gnai2	9.02687e-42	-0.555014	0.28	0.489	1.32921e-37
Alox5ap	9.94884e-42	0.660649	0.498	0.297	1.46497e-37
Rp9	1.00957e-41	-0.613667	0.019	0.15	1.48659e-37
Serpinb6a	1.31977e-41	0.648975	0.148	0.017	1.94336e-37
Pkib	1.3324e-41	-0.609429	0.007	0.123	1.96196e-37
Cd69	1.37602e-41	0.774612	0.129	0.008	2.0262e-37
Eloc	1.66397e-41	-0.56835	0.019	0.149	2.4502e-37
Ndufb2	1.71193e-41	0.785052	0.341	0.148	2.52082e-37
Rab24	1.80955e-41	-0.620889	0.018	0.146	2.66457e-37
Rap1b	2.38141e-41	-0.549537	0.175	0.38	3.50663e-37
Gcn1l1	2.57823e-41	-0.608374	0.005	0.117	3.79644e-37
Lpar6	2.74945e-41	0.767024	0.497	0.289	4.04856e-37
Hamp	2.82056e-41	0.693084	0.108	0	4.15327e-37
Fam133b	2.92721e-41	0.839117	0.311	0.122	4.31032e-37
Ubc	3.42354e-41	0.893422	0.435	0.241	5.04117e-37
Atf6b	3.91436e-41	0.750887	0.181	0.035	5.76389e-37
Arhgap21	4.22541e-41	0.735692	0.156	0.022	6.22192e-37
Arpc3	4.53538e-41	0.758222	0.489	0.311	6.67835e-37
Tcn2	4.89792e-41	-0.601331	0.011	0.129	7.21218e-37
Gypc	5.64586e-41	0.559163	0.11	0.001	8.31353e-37
Skp1a	5.86592e-41	0.817677	0.286	0.106	8.63757e-37
Cd53	6.40317e-41	-0.530911	0.233	0.454	9.42867e-37
Tfec	8.25098e-41	0.617989	0.106	0	1.21496e-36
Adpgk	8.45776e-41	0.656071	0.151	0.019	1.24541e-36
Rpl34	8.60255e-41	0.395151	0.91	0.881	1.26673e-36
Rps10	9.09319e-41	-0.325625	0.764	0.871	1.33897e-36
Adar	1.12563e-40	0.657598	0.151	0.019	1.65748e-36
Lcp1	1.24678e-40	-0.638019	0.139	0.335	1.83588e-36
Spry1	1.24681e-40	0.935162	0.139	0.014	1.83592e-36
Polr2l	1.25885e-40	0.803087	0.171	0.03	1.85366e-36
Man1a2	1.72469e-40	-0.665774	0.055	0.21	2.53961e-36
Hmgn3	2.17868e-40	0.705317	0.207	0.05	3.2081e-36
Lman2l	3.12131e-40	-0.671866	0.013	0.132	4.59612e-36
Adam15	3.38797e-40	-0.598157	0.013	0.133	4.98879e-36
Mindy2	3.61762e-40	-0.572324	0.011	0.127	5.32695e-36
Slc8a1	4.44718e-40	0.753608	0.19	0.041	6.54847e-36
Atxn7l3b	5.14577e-40	-0.684822	0.089	0.263	7.57715e-36
Nsl1	6.34141e-40	0.607757	0.117	0.005	9.33773e-36
Gm128	6.64367e-40	0.853191	0.13	0.011	9.7828e-36
Serpinb9	6.78331e-40	0.751712	0.147	0.019	9.98842e-36
Ctc1	6.8214e-40	-0.634238	0.01	0.124	1.00445e-35
Tspan7	7.46991e-40	-0.62384	0.018	0.142	1.09994e-35
Rpl12	8.28681e-40	0.420437	0.858	0.811	1.22023e-35
Tex261	9.08186e-40	-0.587496	0.029	0.166	1.3373e-35
BC037034	1.26089e-39	-0.578317	0.001	0.101	1.85666e-35
Dpp7	1.56501e-39	0.697145	0.163	0.027	2.30447e-35
Plp1	1.68652e-39	-0.513419	0.02	0.149	2.4834e-35
Washc4	1.91178e-39	-0.54368	0.004	0.109	2.81509e-35
Tfe3	1.93217e-39	-0.582773	0.02	0.146	2.84513e-35
Xaf1	2.01767e-39	0.828638	0.195	0.046	2.97102e-35
Tnrc6c	2.28119e-39	-0.654448	0.047	0.196	3.35905e-35
Aim2	3.78832e-39	-0.587289	0.002	0.103	5.57829e-35
Cacnb4	3.90561e-39	0.694196	0.138	0.015	5.75101e-35
Zkscan3	3.97873e-39	-0.602131	0.013	0.13	5.85869e-35
Ap1b1	5.10126e-39	0.693809	0.201	0.049	7.5116e-35
Selenot	5.1314e-39	-0.580705	0.023	0.151	7.55598e-35
Hpf1	5.86799e-39	-0.579792	0.011	0.125	8.64061e-35
Khk	6.92694e-39	-0.587412	0.013	0.129	1.01999e-34
Ldhb	8.6117e-39	-0.591824	0.165	0.357	1.26807e-34
Hist2h4	1.19754e-38	0.71156	0.114	0.005	1.76338e-34
Atp8b4	1.1999e-38	0.641611	0.109	0.003	1.76686e-34
Capn3	1.28412e-38	-0.540301	0.002	0.104	1.89086e-34
Erh	1.32255e-38	0.742743	0.188	0.043	1.94745e-34
Slc15a3	1.47289e-38	-0.658029	0.044	0.188	2.16883e-34
Spata13	1.52906e-38	-0.549668	0.014	0.13	2.25154e-34
Nudcd3	2.3118e-38	-0.616261	0.052	0.201	3.40413e-34
Pitpnc1	2.64135e-38	-0.647336	0.021	0.144	3.88938e-34
Taf9	2.87945e-38	0.58922	0.102	0.001	4.23998e-34
Pbxip1	3.21194e-38	-0.587625	0.046	0.191	4.72957e-34
Bloc1s1	3.33196e-38	0.679103	0.178	0.038	4.90631e-34
1700017B05Rik	3.53751e-38	-0.593515	0.008	0.115	5.20899e-34
Ppp3ca	3.6456e-38	-0.560272	0.117	0.3	5.36815e-34
Rptor	4.39149e-38	-0.573637	0.006	0.111	6.46646e-34
Capg	4.91923e-38	0.656119	0.133	0.014	7.24356e-34
Fam174a	4.93524e-38	-0.585622	0.037	0.175	7.26714e-34
Tnfrsf21	5.90307e-38	-0.564167	0.022	0.147	8.69227e-34
Camk2d	6.60269e-38	-0.64479	0.106	0.279	9.72247e-34
Serf2	7.59106e-38	0.504299	0.73	0.639	1.11778e-33
mt-Nd6	8.56289e-38	0.688744	0.188	0.044	1.26089e-33
Hsp90ab1	8.66047e-38	-0.465605	0.333	0.542	1.27525e-33
Rpl27a	9.57458e-38	0.326775	0.918	0.92	1.40986e-33
Luc7l3	1.00475e-37	0.756193	0.43	0.233	1.4795e-33
Stk4	1.07774e-37	0.744649	0.231	0.073	1.58698e-33
Btf3	1.16529e-37	0.680706	0.513	0.34	1.71589e-33
Tcf4	1.21948e-37	-0.495768	0.147	0.339	1.79569e-33
Cd33	1.264e-37	-0.59209	0.098	0.272	1.86124e-33
Srpk2	1.41563e-37	-0.66222	0.055	0.203	2.08451e-33
Tma7	2.00599e-37	0.691613	0.514	0.341	2.95382e-33
Mrpl30	2.04561e-37	-0.542628	0.014	0.129	3.01217e-33
Marcksl1	2.49236e-37	-0.652497	0.018	0.137	3.67e-33
Bri3	3.26138e-37	-0.580961	0.212	0.404	4.80238e-33
Zfp36l2	3.66071e-37	0.764871	0.479	0.306	5.39039e-33
Ctsb	4.09845e-37	-0.443311	0.527	0.724	6.03497e-33
Washc2	4.11818e-37	-0.49174	0.007	0.11	6.06402e-33
Mpeg1	4.15188e-37	-0.558165	0.082	0.247	6.11364e-33
Cenpx	5.178e-37	-0.529455	0.013	0.124	7.6246e-33
Gnptab	5.98428e-37	0.644113	0.134	0.016	8.81186e-33
Nasp	6.67699e-37	0.778043	0.151	0.025	9.83187e-33
Csf3r	1.26182e-36	0.792366	0.374	0.194	1.85803e-32
Mmd	1.33605e-36	0.663514	0.138	0.019	1.96733e-32
Atp5g3	1.44134e-36	-0.518728	0.022	0.144	2.12238e-32
Rpl4	1.50003e-36	-0.398079	0.559	0.721	2.20879e-32
Mrfap1	1.80411e-36	-0.536209	0.166	0.357	2.65655e-32
Itga6	2.38266e-36	-0.569039	0.023	0.144	3.50847e-32
Nme3	3.78378e-36	0.576741	0.103	0.003	5.57162e-32
Gpr146	4.20704e-36	-0.52777	0.004	0.102	6.19486e-32
P2ry13	4.84402e-36	0.783357	0.416	0.236	7.13283e-32
Dut	5.16493e-36	0.671179	0.144	0.023	7.60536e-32
Ubb	5.25361e-36	-0.411445	0.338	0.555	7.73594e-32
Cyb5a	5.69392e-36	-0.497826	0.049	0.193	8.3843e-32
Ccnt2	1.06977e-35	-0.626647	0.067	0.22	1.57523e-31
Mrps24	1.23156e-35	-0.480013	0.023	0.143	1.81347e-31
Axl	1.32176e-35	0.709017	0.166	0.035	1.94629e-31
Zmat3	1.58768e-35	0.635613	0.123	0.013	2.33787e-31
Lifr	1.61851e-35	-0.533905	0.007	0.108	2.38326e-31
Mbnl2	1.68076e-35	-0.593779	0.059	0.205	2.47492e-31
Gnb2	2.13809e-35	-0.581038	0.136	0.31	3.14834e-31
Elmo1	2.74263e-35	-0.594879	0.123	0.295	4.03853e-31
Rplp2	3.58658e-35	0.288799	0.941	0.933	5.28124e-31
Ptp4a2	4.30499e-35	-0.491636	0.15	0.334	6.3391e-31
Ccdc12	4.69635e-35	-0.570056	0.129	0.301	6.91538e-31
Sipa1	4.82394e-35	-0.576693	0.06	0.206	7.10326e-31
Smco4	4.8474e-35	0.559952	0.121	0.013	7.1378e-31
Cebpg	5.87171e-35	-0.660578	0.071	0.219	8.64609e-31
Naa20	6.32446e-35	0.659708	0.257	0.094	9.31276e-31
Utp11	7.03226e-35	-0.524971	0.012	0.117	1.0355e-30
Plod1	8.21543e-35	-0.55943	0.02	0.135	1.20972e-30
Marc2	8.42133e-35	-0.535985	0.014	0.12	1.24004e-30
Celf2	1.05259e-34	-0.512632	0.222	0.415	1.54994e-30
Pcsk1n	1.10838e-34	-0.52127	0.02	0.134	1.63208e-30
Marf1	1.17523e-34	-0.557957	0.01	0.111	1.73053e-30
Meg3	1.20193e-34	-0.6318	0.028	0.15	1.76984e-30
Ptbp3	1.28462e-34	-0.633524	0.07	0.216	1.89161e-30
Psma2	1.31588e-34	-0.535293	0.026	0.146	1.93763e-30
Rnf145	1.39908e-34	0.711249	0.174	0.041	2.06015e-30
Apex1	1.82845e-34	0.712342	0.178	0.043	2.6924e-30
Gna15	2.07937e-34	-0.597805	0.037	0.164	3.06187e-30
Cirbp	2.71572e-34	0.67288	0.349	0.168	3.99889e-30
Mgst3	3.4651e-34	0.661084	0.163	0.035	5.10235e-30
Fubp1	4.29643e-34	-0.55975	0.089	0.249	6.32649e-30
Tlr7	4.82432e-34	0.64195	0.207	0.061	7.10382e-30
Setx	4.92672e-34	0.601127	0.15	0.028	7.25459e-30
Gtf2i	8.77841e-34	0.725512	0.271	0.109	1.29262e-29
Sf3b1	9.05589e-34	-0.451254	0.209	0.409	1.33348e-29
Rab3il1	9.20835e-34	-0.537531	0.048	0.183	1.35593e-29
Nfkb1	9.23677e-34	-0.595543	0.029	0.147	1.36011e-29
Sf3b6	1.06135e-33	-0.484138	0.02	0.132	1.56283e-29
Rp2	1.08694e-33	-0.535503	0.028	0.145	1.60052e-29
Trim13	1.39715e-33	0.623492	0.105	0.007	2.05731e-29
Nabp1	1.55587e-33	0.692544	0.145	0.026	2.29102e-29
Vdac1	1.67495e-33	0.670727	0.298	0.13	2.46637e-29
Wapl	2.38091e-33	-0.53068	0.009	0.106	3.50589e-29
Arhgap24	2.4631e-33	0.637405	0.138	0.023	3.62691e-29
Tctex1d2	2.87487e-33	-0.480434	0.015	0.12	4.23324e-29
Selenoh	2.94235e-33	-0.438008	0.01	0.11	4.33262e-29
Arid5b	5.17444e-33	-0.62529	0.028	0.144	7.61937e-29
Snx20	7.47623e-33	-0.517074	0.014	0.115	1.10088e-28
Npc1	7.55795e-33	-0.561297	0.053	0.188	1.11291e-28
Naa35	7.66564e-33	-0.572031	0.028	0.143	1.12877e-28
Manf	8.19529e-33	-0.539527	0.112	0.275	1.20676e-28
Tufm	9.69745e-33	0.597757	0.129	0.019	1.42795e-28
Icam1	1.06727e-32	-0.607642	0.023	0.134	1.57156e-28
Tet3	1.22245e-32	-0.539276	0.016	0.119	1.80005e-28
Tmbim4	1.74587e-32	-0.482518	0.011	0.109	2.57079e-28
Gpatch2l	2.15454e-32	0.642054	0.148	0.029	3.17256e-28
Prkcd	2.80023e-32	-0.523603	0.066	0.208	4.12334e-28
Tor1aip1	2.91195e-32	-0.584478	0.061	0.197	4.28785e-28
Alkbh1	2.92271e-32	-0.542252	0.011	0.109	4.30369e-28
Pnp	3.32162e-32	-0.528785	0.023	0.133	4.89108e-28
Cd48	4.69124e-32	-0.551823	0.039	0.161	6.90786e-28
Herc2	5.49733e-32	-0.556604	0.074	0.218	8.09482e-28
Atf3	6.19872e-32	-0.963275	0.038	0.157	9.12761e-28
Rex1bd	6.41763e-32	-0.460866	0.02	0.126	9.44996e-28
Man1a	6.46123e-32	-0.572318	0.041	0.165	9.51416e-28
Ccnd3	6.96039e-32	-0.564147	0.019	0.122	1.02492e-27
Lysmd2	7.17901e-32	0.557579	0.118	0.015	1.05711e-27
Ndfip2	7.48498e-32	-0.556854	0.023	0.13	1.10216e-27
Timm10b	8.69883e-32	-0.468023	0.049	0.179	1.2809e-27
Fkbp5	9.25627e-32	-0.493542	0.022	0.13	1.36299e-27
Nop10	9.31692e-32	0.69249	0.321	0.155	1.37192e-27
Gadd45b	1.41888e-31	0.772337	0.136	0.025	2.08931e-27
Sf1	1.46635e-31	0.686087	0.21	0.07	2.15921e-27
Rbm5	1.49694e-31	-0.605317	0.117	0.274	2.20424e-27
Crebl2	1.56898e-31	0.535896	0.111	0.012	2.31032e-27
Ppp6r2	1.79195e-31	0.637687	0.129	0.021	2.63864e-27
Rtn1	1.93539e-31	-0.508358	0.009	0.102	2.84987e-27
Samhd1	1.96867e-31	0.600662	0.25	0.097	2.89886e-27
5430427O19Rik	2.2213e-31	0.648825	0.153	0.033	3.27086e-27
Hmgb1	2.29275e-31	0.662411	0.487	0.329	3.37607e-27
Srp14	2.50147e-31	0.687962	0.419	0.252	3.68342e-27
Snhg20	3.60807e-31	-0.593245	0.011	0.106	5.31288e-27
Tnfaip8	3.96613e-31	-0.542083	0.022	0.127	5.84013e-27
Snrnp48	4.64547e-31	-0.61499	0.052	0.179	6.84046e-27
Clk1	4.65627e-31	-0.490387	0.126	0.291	6.85636e-27
Tab2	5.1165e-31	-0.5471	0.113	0.268	7.53405e-27
Slfn8	5.17084e-31	-0.508048	0.01	0.104	7.61406e-27
Ivd	5.23207e-31	0.557305	0.118	0.016	7.70422e-27
Plxdc2	5.83123e-31	0.615441	0.423	0.248	8.58649e-27
Gmip	6.00911e-31	-0.521312	0.026	0.137	8.84841e-27
Akap8l	6.44933e-31	-0.536264	0.03	0.142	9.49663e-27
Laptm5	6.4945e-31	-0.33461	0.538	0.74	9.56315e-27
Fpr1	6.80891e-31	0.576143	0.123	0.018	1.00261e-26
Atp8a1	7.98966e-31	-0.494208	0.017	0.117	1.17648e-26
Gng2	9.4363e-31	-0.524157	0.022	0.127	1.38949e-26
Ptprj	9.76154e-31	-0.516559	0.017	0.118	1.43739e-26
Taf6l	1.09889e-30	-0.521685	0.016	0.115	1.61811e-26
Gtf2h2	1.21718e-30	-0.58692	0.062	0.195	1.79229e-26
Pea15a	1.41389e-30	-0.487392	0.098	0.248	2.08196e-26
Tlr6	1.52023e-30	0.630404	0.112	0.014	2.23853e-26
Ndufaf8	1.90314e-30	-0.474589	0.025	0.133	2.80238e-26
Abraxas2	2.08565e-30	-0.451637	0.01	0.102	3.07112e-26
Sumf2	2.10486e-30	0.54613	0.115	0.015	3.09941e-26
Smim10l1	2.97952e-30	-0.519587	0.021	0.124	4.38734e-26
H2-DMa	3.20085e-30	0.736618	0.266	0.115	4.71325e-26
Aldoc	3.26131e-30	-0.58364	0.02	0.124	4.80228e-26
Fam135a	3.36913e-30	0.554054	0.12	0.018	4.96105e-26
Arpc4	3.40456e-30	-0.477169	0.166	0.332	5.01321e-26
Map1lc3a	3.81693e-30	-0.418714	0.053	0.184	5.62043e-26
Naxd	4.43531e-30	-0.467808	0.013	0.106	6.53099e-26
Eif3f	4.60276e-30	-0.430535	0.267	0.448	6.77756e-26
Ifi27l2a	4.95684e-30	0.492148	0.156	0.036	7.29895e-26
Gpi1	5.10953e-30	-0.512529	0.043	0.162	7.52378e-26
Tln2	5.76465e-30	0.730322	0.196	0.064	8.48845e-26
0610040J01Rik	6.83299e-30	-0.429856	0.01	0.101	1.00616e-25
Mtdh	7.38306e-30	-0.472323	0.358	0.541	1.08716e-25
Ccl3	1.03249e-29	1.27606	0.354	0.201	1.52034e-25
Tprgl	1.19335e-29	-0.463075	0.019	0.119	1.7572e-25
Tmed3	1.37412e-29	-0.521044	0.044	0.164	2.02339e-25
Asap1	1.52208e-29	-0.538424	0.046	0.166	2.24126e-25
Ucp2	1.62069e-29	-0.420818	0.22	0.401	2.38646e-25
Susd6	1.96166e-29	-0.459855	0.013	0.105	2.88854e-25
Pabpc4	2.12683e-29	0.579417	0.141	0.03	3.13176e-25
Nfkbid	2.15099e-29	0.684956	0.13	0.024	3.16734e-25
Wls	2.24475e-29	-0.574394	0.047	0.169	3.30539e-25
Tceal3	2.53891e-29	0.561285	0.118	0.018	3.73855e-25
Mrps17	4.41787e-29	-0.474762	0.014	0.107	6.50531e-25
Phf6	6.11707e-29	0.506478	0.103	0.011	9.00738e-25
Slc12a6	6.20928e-29	-0.50226	0.013	0.103	9.14317e-25
Tgs1	6.35422e-29	-0.530091	0.04	0.154	9.3566e-25
Rassf2	6.66809e-29	-0.512232	0.051	0.173	9.81877e-25
Vgll4	7.33131e-29	-0.516241	0.055	0.18	1.07954e-24
Calm2	7.4182e-29	0.533518	0.677	0.575	1.09233e-24
Dnajc5	8.70133e-29	-0.567117	0.052	0.172	1.28127e-24
Nsd3	9.15367e-29	-0.454512	0.02	0.117	1.34788e-24
Cdc37l1	1.05509e-28	-0.531704	0.036	0.147	1.55362e-24
Msl3	1.13195e-28	0.619822	0.158	0.041	1.66679e-24
Msn	1.21463e-28	-0.53637	0.132	0.282	1.78854e-24
Acp2	1.25415e-28	-0.496787	0.037	0.147	1.84673e-24
Csf2ra	1.74609e-28	0.702767	0.265	0.117	2.57111e-24
Ptpn6	2.03487e-28	-0.486381	0.055	0.178	2.99634e-24
Nek7	2.10911e-28	-0.47993	0.031	0.137	3.10567e-24
Mcrip1	2.29828e-28	-0.452467	0.013	0.101	3.38422e-24
Calm1	2.48479e-28	-0.39761	0.295	0.48	3.65885e-24
Tmem106a	2.53026e-28	0.532838	0.121	0.021	3.72581e-24
Ipcef1	3.21407e-28	0.623152	0.146	0.035	4.73272e-24
Adipor1	4.47969e-28	-0.496066	0.049	0.166	6.59635e-24
Eef1b2	4.63994e-28	0.508098	0.655	0.592	6.83231e-24
Smc6	5.8257e-28	-0.452677	0.037	0.147	8.57834e-24
Ptms	6.41953e-28	-0.410054	0.169	0.334	9.45275e-24
Anapc13	1.07548e-27	-0.493951	0.066	0.191	1.58365e-23
Snx3	1.2372e-27	0.658011	0.336	0.183	1.82177e-23
Plscr1	1.35362e-27	0.540499	0.112	0.018	1.9932e-23
Uqcc3	1.38697e-27	-0.486167	0.021	0.116	2.04232e-23
Eif2s3x	1.70805e-27	0.58588	0.148	0.038	2.5151e-23
Idh1	1.82709e-27	0.605657	0.128	0.026	2.69038e-23
Dusp6	2.39459e-27	-0.517335	0.105	0.247	3.52604e-23
Cast	2.50906e-27	0.518657	0.141	0.033	3.69459e-23
Samsn1	2.80673e-27	0.694993	0.333	0.18	4.13291e-23
Ppp4r3b	2.89625e-27	-0.444387	0.017	0.109	4.26473e-23
Trpc4ap	3.15905e-27	-0.474243	0.052	0.171	4.6517e-23
Il1b	3.65894e-27	-0.658536	0.138	0.288	5.38778e-23
Fchsd2	3.82593e-27	-0.522765	0.089	0.224	5.63368e-23
Rock2	4.29545e-27	-0.48753	0.068	0.194	6.32506e-23
Nfam1	4.85893e-27	-0.45598	0.017	0.109	7.15477e-23
Prkdc	5.96142e-27	0.464076	0.105	0.014	8.77818e-23
Dnajc10	6.13509e-27	0.646155	0.173	0.055	9.03392e-23
Rogdi	6.24566e-27	-0.493962	0.031	0.133	9.19673e-23
Rbm4b	9.53398e-27	-0.551937	0.036	0.141	1.40388e-22
Swt1	1.2552e-26	-0.492555	0.016	0.104	1.84829e-22
Cd82	1.49798e-26	-0.525466	0.031	0.13	2.20578e-22
Fermt3	1.54331e-26	-0.44405	0.05	0.165	2.27253e-22
Pla2g15	1.69836e-26	-0.48547	0.068	0.194	2.50084e-22
Pycard	1.71572e-26	0.656207	0.329	0.18	2.5264e-22
Eif3e	1.74462e-26	0.675416	0.371	0.227	2.56895e-22
Ddx5	2.15603e-26	-0.286467	0.667	0.844	3.17475e-22
Slc39a10	2.18203e-26	0.623577	0.147	0.039	3.21304e-22
Cox7c	2.36409e-26	0.533916	0.605	0.507	3.48112e-22
Pik3cg	2.54284e-26	-0.485538	0.031	0.132	3.74433e-22
Ifitm2	2.60796e-26	0.447803	0.236	0.097	3.84022e-22
Rab32	2.72737e-26	0.527916	0.16	0.046	4.01605e-22
Ube2e2	3.01831e-26	0.529854	0.108	0.018	4.44447e-22
BC005537	3.70216e-26	0.711401	0.266	0.128	5.45143e-22
Sms	3.83835e-26	0.574308	0.183	0.062	5.65197e-22
Chic2	3.96452e-26	-0.441813	0.043	0.152	5.83776e-22
R3hdm1	4.0489e-26	-0.455751	0.05	0.164	5.962e-22
Purb	4.13271e-26	-0.47446	0.063	0.184	6.08542e-22
Hivep3	4.16573e-26	-0.50054	0.05	0.163	6.13403e-22
Hnrnpc	4.32913e-26	0.600123	0.265	0.124	6.37464e-22
Ttc28	4.45492e-26	-0.487973	0.025	0.119	6.55987e-22
Stk38	4.46875e-26	-0.470401	0.016	0.102	6.58024e-22
Filip1l	5.25891e-26	-0.533953	0.044	0.154	7.74375e-22
Btf3l4	5.33811e-26	0.538197	0.127	0.028	7.86036e-22
Rexo1	7.36168e-26	-0.477694	0.022	0.112	1.08401e-21
6030458C11Rik	1.33044e-25	-0.486129	0.025	0.118	1.95907e-21
Lat2	1.35098e-25	0.607936	0.287	0.142	1.98932e-21
Tal1	1.576e-25	0.588067	0.124	0.027	2.32065e-21
Ctnnbip1	2.01935e-25	-0.421759	0.031	0.128	2.97349e-21
Galnt7	2.33818e-25	-0.415956	0.02	0.11	3.44297e-21
Ndfip1	2.94593e-25	0.50531	0.118	0.024	4.33788e-21
Mrpl52	2.95683e-25	-0.401255	0.177	0.333	4.35393e-21
Taz	2.97299e-25	-0.51833	0.049	0.158	4.37773e-21
Npl	2.98906e-25	0.517939	0.127	0.029	4.40139e-21
Uqcr10	3.01091e-25	0.586141	0.434	0.282	4.43356e-21
Son	3.1106e-25	-0.31482	0.483	0.658	4.58036e-21
Gsk3b	3.26965e-25	-0.465332	0.079	0.205	4.81455e-21
Cnot3	3.457e-25	-0.500383	0.028	0.123	5.09043e-21
Gga1	3.7031e-25	0.495898	0.127	0.029	5.45281e-21
Ulk2	3.92258e-25	-0.491737	0.035	0.136	5.776e-21
Mafg	4.08515e-25	-0.478881	0.067	0.185	6.01539e-21
Ifngr1	4.10233e-25	0.673438	0.488	0.35	6.04068e-21
Dcun1d5	4.20481e-25	-0.448522	0.038	0.141	6.19158e-21
Anxa5	4.39987e-25	0.549645	0.162	0.051	6.47881e-21
Edem1	4.83094e-25	-0.425491	0.021	0.11	7.11355e-21
Nxf1	5.53428e-25	-0.458202	0.033	0.132	8.14923e-21
Arid3a	5.75297e-25	0.533534	0.158	0.048	8.47124e-21
Bcl10	5.99654e-25	-0.453938	0.035	0.135	8.82991e-21
Nucks1	6.00687e-25	0.618499	0.271	0.132	8.84512e-21
Pros1	6.00718e-25	-0.493273	0.037	0.137	8.84557e-21
Itch	6.36465e-25	-0.474182	0.057	0.171	9.37194e-21
Ltc4s	6.80945e-25	-0.492776	0.15	0.298	1.00269e-20
Tm6sf1	6.86739e-25	-0.469785	0.106	0.242	1.01122e-20
Ppp1r14b	7.55276e-25	-0.455204	0.048	0.155	1.11214e-20
Comt	8.23431e-25	-0.486118	0.158	0.303	1.2125e-20
Eef1a1	9.09743e-25	0.293727	0.915	0.907	1.3396e-20
Tmem86a	1.23588e-24	-0.524386	0.041	0.143	1.81983e-20
Prpf38b	1.28617e-24	0.621467	0.411	0.256	1.89388e-20
BC031181	1.46749e-24	-0.42577	0.054	0.166	2.16088e-20
Abi3	1.77123e-24	-0.424752	0.137	0.28	2.60813e-20
Rpl3	1.89827e-24	0.336375	0.823	0.802	2.7952e-20
Naxe	1.91615e-24	-0.43506	0.017	0.101	2.82153e-20
Rnf181	1.96914e-24	0.52304	0.168	0.055	2.89956e-20
Oaz2	2.34119e-24	0.559103	0.187	0.068	3.44741e-20
Cdk2ap2	2.36963e-24	-0.467752	0.075	0.195	3.48928e-20
Rpl39	3.00223e-24	0.270079	0.927	0.913	4.42079e-20
Psmg2	3.13679e-24	0.445201	0.136	0.035	4.61892e-20
Rps15a	3.82522e-24	0.273337	0.908	0.895	5.63264e-20
Ank2	4.66096e-24	-0.463606	0.021	0.107	6.86326e-20
Stard3nl	5.40915e-24	-0.444073	0.055	0.164	7.96498e-20
Sdf4	5.54404e-24	-0.457955	0.079	0.199	8.16361e-20
Zbtb20	6.65943e-24	-0.284738	0.093	0.228	9.80601e-20
Pla2g16	7.03679e-24	0.502114	0.114	0.024	1.03617e-19
Ormdl1	7.05287e-24	0.504932	0.158	0.05	1.03853e-19
Rasa4	7.19825e-24	-0.433696	0.028	0.12	1.05994e-19
Cd47	7.24398e-24	-0.466844	0.082	0.203	1.06668e-19
Tmem230	8.95372e-24	0.489879	0.168	0.056	1.31844e-19
Atp6v1g1	9.67949e-24	-0.348083	0.289	0.452	1.4253e-19
Ttc3	1.09843e-23	0.516112	0.265	0.126	1.61743e-19
Rps6ka1	1.16303e-23	-0.437757	0.05	0.157	1.71256e-19
Stmn1	1.38145e-23	0.655191	0.163	0.054	2.03419e-19
Ralb	1.40259e-23	-0.481691	0.039	0.136	2.06531e-19
Cxxc5	1.4806e-23	-0.49533	0.052	0.157	2.18019e-19
Hist1h2bc	1.59027e-23	-0.480652	0.032	0.125	2.34167e-19
Trem2	1.85945e-23	-0.320571	0.45	0.637	2.73803e-19
Mtmr4	1.88109e-23	0.466903	0.103	0.019	2.7699e-19
Grb2	1.99817e-23	0.608339	0.264	0.132	2.94231e-19
Mtif3	2.1184e-23	0.511529	0.116	0.026	3.11934e-19
Arpp19	2.6495e-23	-0.405757	0.104	0.234	3.9014e-19
Tpd52	3.26701e-23	-0.416941	0.052	0.159	4.81067e-19
Tnfaip8l2	3.49483e-23	-0.463666	0.088	0.209	5.14614e-19
Tnpo3	3.72317e-23	-0.445781	0.02	0.103	5.48236e-19
Bst2	3.92399e-23	0.578968	0.25	0.119	5.77808e-19
Itpripl2	3.99032e-23	0.560304	0.159	0.053	5.87574e-19
Rbbp7	4.96237e-23	0.529857	0.157	0.052	7.30709e-19
Rab31	5.80734e-23	0.484597	0.154	0.049	8.5513e-19
Reep3	6.05355e-23	-0.480865	0.061	0.17	8.91386e-19
Banf1	8.17494e-23	0.570327	0.165	0.058	1.20376e-18
Stx16	1.10146e-22	-0.495026	0.108	0.235	1.6219e-18
Wdr83os	1.39559e-22	0.584693	0.23	0.105	2.055e-18
Tmed10	1.69844e-22	-0.396868	0.198	0.347	2.50096e-18
Pld3	1.94154e-22	0.530093	0.204	0.085	2.85891e-18
Fam104a	1.94909e-22	-0.404429	0.042	0.139	2.87004e-18
Churc1	2.00462e-22	0.527664	0.171	0.063	2.9518e-18
F11r	2.05122e-22	-0.454751	0.029	0.118	3.02042e-18
Abcd4	2.2938e-22	0.50623	0.101	0.019	3.37761e-18
Tmx4	2.38164e-22	-0.426363	0.026	0.112	3.50697e-18
Il13ra1	2.43649e-22	0.529959	0.184	0.07	3.58773e-18
Stat1	2.77736e-22	0.493809	0.126	0.033	4.08967e-18
Lrp1	2.96766e-22	-0.42285	0.172	0.312	4.36988e-18
Itm2c	2.98103e-22	-0.282086	0.201	0.365	4.38957e-18
Larp4b	3.39545e-22	-0.420589	0.052	0.154	4.9998e-18
Krtcap2	3.44864e-22	-0.413016	0.097	0.221	5.07812e-18
Nagk	3.58062e-22	0.551701	0.161	0.056	5.27246e-18
Casp1	3.68635e-22	0.470061	0.12	0.03	5.42815e-18
Phactr1	3.76274e-22	0.687122	0.137	0.041	5.54063e-18
Rtn3	4.19612e-22	-0.411184	0.086	0.204	6.17879e-18
Daglb	4.53813e-22	-0.46116	0.068	0.178	6.68239e-18
Bnip3l	4.60778e-22	-0.497019	0.135	0.265	6.78496e-18
Creb3l2	4.67286e-22	0.478461	0.12	0.03	6.88079e-18
Arl6ip5	5.40946e-22	0.499676	0.263	0.129	7.96543e-18
Gde1	6.12856e-22	-0.45149	0.06	0.166	9.0243e-18
Sdhb	6.82813e-22	-0.440333	0.064	0.169	1.00544e-17
Mettl7a1	8.20059e-22	0.54043	0.147	0.048	1.20754e-17
Emg1	8.94871e-22	-0.390786	0.054	0.156	1.3177e-17
Rapgef6	9.42529e-22	-0.446051	0.074	0.188	1.38787e-17
Atox1	9.67314e-22	-0.383797	0.238	0.384	1.42437e-17
Ddx50	1.00581e-21	-0.450346	0.064	0.169	1.48106e-17
Timp2	1.04782e-21	-0.4533	0.162	0.296	1.54292e-17
Dynll2	1.11158e-21	-0.374027	0.037	0.13	1.6368e-17
Papss1	1.12469e-21	-0.414707	0.022	0.102	1.6561e-17
Ddah2	1.21792e-21	0.516325	0.146	0.047	1.79339e-17
Psenen	1.42212e-21	-0.403627	0.13	0.261	2.09408e-17
Ctnnd1	1.43823e-21	0.535929	0.151	0.051	2.1178e-17
Dip2b	1.5249e-21	-0.47269	0.097	0.216	2.24542e-17
Hnrnpdl	1.56631e-21	0.585485	0.31	0.174	2.30639e-17
Arhgap17	1.57871e-21	-0.414519	0.046	0.142	2.32465e-17
Bid	1.68599e-21	0.454828	0.107	0.024	2.48261e-17
Rbm6	2.15621e-21	0.607807	0.21	0.093	3.17502e-17
Pabpn1	2.19952e-21	0.497273	0.173	0.066	3.23879e-17
Cyth4	2.55094e-21	-0.340872	0.245	0.403	3.75625e-17
Laptm4a	2.66197e-21	-0.275602	0.195	0.351	3.91975e-17
Sec61g	2.71802e-21	-0.375301	0.233	0.377	4.00229e-17
Klhl24	3.2429e-21	-0.392753	0.058	0.162	4.77518e-17
Zbtb7a	3.28498e-21	-0.452016	0.082	0.194	4.83714e-17
Gadd45gip1	3.30564e-21	0.4848	0.154	0.053	4.86756e-17
Tbc1d12	4.25985e-21	0.449727	0.101	0.021	6.27262e-17
Srrm2	4.27254e-21	-0.344981	0.35	0.514	6.29131e-17
Herpud1	4.2744e-21	0.631648	0.275	0.148	6.29405e-17
Zkscan1	4.86023e-21	0.478707	0.129	0.038	7.15668e-17
Gusb	5.3738e-21	-0.361927	0.035	0.125	7.91292e-17
Lyst	5.70547e-21	0.535012	0.202	0.087	8.40131e-17
Fli1	7.93981e-21	-0.431294	0.069	0.176	1.16914e-16
Ube3a	9.12814e-21	-0.43318	0.096	0.211	1.34412e-16
Cdv3	9.94182e-21	0.47899	0.203	0.088	1.46393e-16
Gga2	1.00199e-20	0.447307	0.102	0.023	1.47542e-16
Tcea1	1.02001e-20	0.48501	0.191	0.079	1.50196e-16
Pafah1b1	1.0245e-20	-0.4414	0.118	0.24	1.50858e-16
Eny2	1.10715e-20	0.544565	0.198	0.086	1.63028e-16
Pkn1	1.13727e-20	-0.453872	0.05	0.145	1.67464e-16
Cnpy3	1.2021e-20	0.50445	0.252	0.125	1.7701e-16
Ing4	1.22074e-20	-0.401515	0.056	0.156	1.79754e-16
Nt5c	1.24658e-20	0.46617	0.144	0.048	1.8356e-16
Polk	1.31079e-20	0.471392	0.109	0.026	1.93014e-16
Swi5	1.32635e-20	-0.393698	0.065	0.169	1.95305e-16
Fnbp4	1.40359e-20	0.471341	0.164	0.06	2.06679e-16
Sppl2a	1.47302e-20	-0.423946	0.059	0.159	2.16902e-16
Hps4	1.51781e-20	-0.466235	0.109	0.229	2.23498e-16
Rhob	1.58664e-20	-0.30986	0.315	0.48	2.33633e-16
Capza1	1.66506e-20	0.597632	0.252	0.13	2.4518e-16
Dock10	1.79241e-20	-0.464251	0.121	0.243	2.63932e-16
Sarnp	1.87287e-20	-0.404046	0.027	0.107	2.7578e-16
Arhgdia	1.87996e-20	-0.392076	0.103	0.22	2.76824e-16
Mettl9	2.24192e-20	0.485246	0.179	0.072	3.30122e-16
3830406C13Rik	2.26998e-20	-0.411496	0.032	0.117	3.34254e-16
Abi2	2.52617e-20	0.524745	0.13	0.04	3.71979e-16
Krcc1	2.63894e-20	-0.380748	0.101	0.219	3.88585e-16
Sh3bgrl3	2.67193e-20	-0.386789	0.286	0.428	3.93442e-16
Eif2ak2	2.71904e-20	0.437863	0.117	0.031	4.00379e-16
Mylip	2.83204e-20	-0.461837	0.049	0.144	4.17018e-16
Arhgap18	3.12168e-20	0.383024	0.111	0.028	4.59668e-16
St3gal6	4.19606e-20	-0.375704	0.108	0.227	6.17869e-16
Sap18	5.32271e-20	0.510158	0.184	0.077	7.83769e-16
Xpo1	5.78347e-20	0.457802	0.116	0.032	8.51616e-16
Cap1	6.51469e-20	0.564938	0.285	0.16	9.59288e-16
Dcaf8	7.6504e-20	-0.387747	0.053	0.149	1.12652e-15
1110004F10Rik	7.81428e-20	0.492953	0.268	0.141	1.15065e-15
Ddt	8.71786e-20	0.546634	0.194	0.085	1.2837e-15
Arhgef1	8.78216e-20	-0.470362	0.079	0.184	1.29317e-15
Rps3a1	8.79062e-20	0.285925	0.864	0.866	1.29442e-15
Vasp	9.53706e-20	-0.397955	0.112	0.231	1.40433e-15
Pon2	9.6629e-20	-0.420394	0.028	0.107	1.42286e-15
Mgat2	1.04258e-19	-0.433814	0.033	0.115	1.53519e-15
mt-Nd5	1.05073e-19	0.446761	0.582	0.497	1.5472e-15
Kdm7a	1.08847e-19	-0.390848	0.058	0.156	1.60277e-15
Tpm4	1.11353e-19	0.490503	0.153	0.056	1.63968e-15
Bdp1	1.1489e-19	0.442853	0.144	0.049	1.69175e-15
Macf1	1.21039e-19	-0.383457	0.183	0.32	1.78229e-15
Diaph2	1.39505e-19	0.505232	0.223	0.107	2.05421e-15
mt-Nd4l	1.39783e-19	0.533998	0.415	0.287	2.0583e-15
Tmcc1	1.41152e-19	-0.406596	0.029	0.108	2.07847e-15
Derl1	1.50011e-19	-0.411932	0.042	0.13	2.20891e-15
Lrrk1	1.55253e-19	-0.461812	0.049	0.141	2.2861e-15
Cd2ap	1.59855e-19	-0.41258	0.072	0.176	2.35387e-15
Tpi1	1.69491e-19	0.557748	0.254	0.132	2.49576e-15
I830077J02Rik	1.73923e-19	0.464615	0.16	0.06	2.56102e-15
Drap1	1.81226e-19	0.538978	0.238	0.12	2.66856e-15
Senp2	1.97915e-19	-0.396819	0.027	0.104	2.91429e-15
Rad23a	2.03993e-19	0.48964	0.152	0.056	3.0038e-15
Arl8b	2.05868e-19	-0.404068	0.05	0.142	3.03141e-15
Rab8b	2.49941e-19	-0.387355	0.043	0.13	3.68038e-15
Atp6ap1	2.53388e-19	-0.402888	0.067	0.167	3.73114e-15
Arf1	2.83612e-19	-0.399604	0.157	0.281	4.17618e-15
Ptafr	3.25991e-19	0.466431	0.247	0.124	4.80022e-15
Cdk11b	3.33157e-19	-0.336743	0.055	0.15	4.90574e-15
Slc38a1	3.42831e-19	-0.268362	0.026	0.105	5.04819e-15
Trabd	3.54138e-19	0.522072	0.101	0.025	5.21468e-15
Ppp1cb	3.64346e-19	0.536772	0.207	0.096	5.36499e-15
Dgkz	4.54817e-19	0.518971	0.153	0.058	6.69718e-15
Eno1	4.69118e-19	0.631024	0.22	0.11	6.90776e-15
Emc10	4.99221e-19	-0.456135	0.062	0.157	7.35103e-15
Rrp1	5.03302e-19	-0.353212	0.026	0.102	7.41112e-15
Eif3l	5.04129e-19	0.495876	0.159	0.061	7.4233e-15
Map2k2	5.07904e-19	-0.383489	0.053	0.146	7.47888e-15
Casp8	5.22523e-19	-0.397049	0.027	0.104	7.69416e-15
Mphosph8	5.26322e-19	0.48279	0.147	0.053	7.75009e-15
Cbl	5.36803e-19	-0.394237	0.089	0.197	7.90442e-15
Rpl36al	8.19154e-19	0.470076	0.529	0.419	1.2062e-14
Rnpep	8.24725e-19	-0.45563	0.046	0.132	1.21441e-14
Mapk3	8.66986e-19	-0.415098	0.034	0.113	1.27664e-14
Hnrnpf	9.3853e-19	-0.37423	0.183	0.312	1.38199e-14
Il10rb	9.79896e-19	-0.394646	0.077	0.18	1.4429e-14
Snca	1.13582e-18	0.403169	0.103	0.026	1.6725e-14
Irf5	1.18269e-18	-0.356323	0.05	0.141	1.74151e-14
Tmed9	1.19394e-18	-0.351276	0.18	0.31	1.75807e-14
1810037I17Rik	1.32594e-18	0.474514	0.305	0.176	1.95244e-14
Gm2a	1.37484e-18	-0.424863	0.105	0.215	2.02446e-14
Tmem50a	1.86356e-18	-0.354415	0.172	0.304	2.74409e-14
Smyd3	1.92017e-18	0.421201	0.105	0.028	2.82745e-14
Ly96	2.09867e-18	0.545827	0.184	0.083	3.0903e-14
Sirt2	2.10152e-18	-0.360121	0.051	0.14	3.09449e-14
Gsto1	2.1482e-18	0.441739	0.117	0.035	3.16323e-14
Itm2b	2.83215e-18	0.295389	0.894	0.912	4.17035e-14
Capzb	2.96429e-18	0.519615	0.372	0.254	4.36491e-14
Zfp706	3.00797e-18	-0.360894	0.153	0.273	4.42924e-14
Slc38a9	3.10636e-18	-0.3539	0.037	0.118	4.57411e-14
Mycbp2	3.22584e-18	-0.390848	0.277	0.411	4.75005e-14
Tbc1d23	3.99092e-18	-0.384679	0.028	0.103	5.87663e-14
Csnk2a1	4.73308e-18	-0.423887	0.054	0.142	6.96946e-14
Hnmt	4.91118e-18	0.450486	0.132	0.045	7.23172e-14
Ids	5.26881e-18	0.449383	0.15	0.058	7.75832e-14
Tgfb1	5.33183e-18	-0.414215	0.14	0.257	7.85113e-14
Fus	5.33971e-18	-0.301306	0.429	0.58	7.86272e-14
Cebpz	5.45757e-18	-0.413516	0.092	0.196	8.03627e-14
Cldnd1	7.69514e-18	-0.373255	0.068	0.164	1.13311e-13
Krit1	8.62938e-18	-0.439939	0.08	0.178	1.27068e-13
Cisd3	9.19462e-18	0.435808	0.107	0.031	1.35391e-13
Klf13	9.2885e-18	-0.348892	0.046	0.13	1.36773e-13
Poldip3	1.04888e-17	-0.429095	0.037	0.114	1.54447e-13
Mau2	1.26108e-17	-0.415065	0.035	0.113	1.85694e-13
Ralbp1	1.2756e-17	-0.445536	0.083	0.182	1.87832e-13
Pbx1	1.31961e-17	-0.340866	0.029	0.104	1.94313e-13
0610030E20Rik	1.43353e-17	-0.3787	0.047	0.132	2.11088e-13
Ubn2	1.52427e-17	-0.366536	0.068	0.164	2.24449e-13
Srsf7	1.54235e-17	0.622197	0.29	0.175	2.27111e-13
Ppp1ca	1.67736e-17	-0.349092	0.138	0.255	2.46991e-13
Akirin2	1.80056e-17	-0.430641	0.048	0.131	2.65133e-13
Tmem123	1.82052e-17	0.490908	0.144	0.055	2.68071e-13
Map1lc3b	1.90971e-17	-0.356992	0.1	0.206	2.81204e-13
Eif1ax	1.97994e-17	0.475136	0.163	0.069	2.91546e-13
H3f3a	2.00271e-17	0.399124	0.601	0.529	2.94899e-13
Cep350	2.11011e-17	0.45868	0.144	0.055	3.10714e-13
Ccdc88a	2.18766e-17	0.510855	0.237	0.125	3.22132e-13
1600002K03Rik	2.62912e-17	0.441404	0.108	0.032	3.87138e-13
Shprh	2.76581e-17	0.447372	0.129	0.045	4.07266e-13
Nfkbiz	3.00381e-17	-0.483361	0.055	0.142	4.42311e-13
Dusp11	3.26375e-17	-0.323638	0.04	0.119	4.80588e-13
Atp2b1	3.28509e-17	-0.373096	0.176	0.298	4.83729e-13
Orai1	3.93091e-17	-0.393712	0.035	0.11	5.78826e-13
Sp110	3.95402e-17	0.425482	0.138	0.051	5.8223e-13
Gimap1	4.16185e-17	0.43433	0.101	0.028	6.12832e-13
Clasp2	4.32048e-17	-0.363709	0.039	0.117	6.3619e-13
Ilf3	4.38596e-17	0.416909	0.132	0.047	6.45832e-13
Phpt1	4.52785e-17	0.461207	0.17	0.073	6.66725e-13
Itpr2	5.23269e-17	0.497435	0.309	0.19	7.70513e-13
Epn1	6.59522e-17	-0.380572	0.06	0.148	9.71146e-13
Uhrf2	7.19176e-17	-0.405611	0.041	0.119	1.05899e-12
Ccng2	8.96331e-17	-0.361949	0.032	0.105	1.31985e-12
Lypla1	9.04008e-17	0.392955	0.139	0.053	1.33115e-12
Gatad1	9.05752e-17	0.415232	0.138	0.052	1.33372e-12
Gmpr2	9.87324e-17	-0.464822	0.049	0.129	1.45383e-12
Pan3	1.05708e-16	-0.371451	0.058	0.144	1.55655e-12
Lsm2	1.06703e-16	0.384515	0.133	0.049	1.57121e-12
Ppp1r11	1.11384e-16	-0.340013	0.047	0.129	1.64013e-12
Lsm6	1.13083e-16	-0.364828	0.091	0.188	1.66514e-12
Ppp3r1	1.29616e-16	-0.33621	0.034	0.107	1.90859e-12
Sfr1	1.46075e-16	-0.317481	0.044	0.124	2.15096e-12
Gatad2b	1.46372e-16	-0.431013	0.059	0.145	2.15533e-12
Hnrnpul1	1.47581e-16	-0.373797	0.085	0.183	2.17313e-12
Reep5	1.5732e-16	-0.353947	0.142	0.255	2.31653e-12
Psma3	1.63499e-16	-0.39578	0.115	0.219	2.40752e-12
Ktn1	1.66581e-16	0.474165	0.329	0.209	2.45291e-12
Erich1	1.67896e-16	0.520245	0.11	0.036	2.47227e-12
Pnisr	1.77666e-16	0.462195	0.51	0.403	2.61613e-12
Eid1	1.99501e-16	0.477547	0.189	0.091	2.93765e-12
Ubald2	1.99562e-16	-0.36046	0.049	0.13	2.93855e-12
Flot1	2.27473e-16	0.437866	0.129	0.047	3.34954e-12
Ndufa8	2.36689e-16	-0.334696	0.084	0.179	3.48524e-12
St8sia4	2.45747e-16	0.445814	0.106	0.033	3.61863e-12
Peli1	2.90125e-16	-0.372326	0.084	0.179	4.2721e-12
Nptn	3.75708e-16	-0.341232	0.075	0.168	5.53231e-12
Slc3a2	3.98692e-16	-0.320434	0.057	0.143	5.87074e-12
Cebpa	4.82629e-16	-0.409873	0.121	0.224	7.10672e-12
Ssbp4	4.92279e-16	-0.407345	0.053	0.134	7.24881e-12
Serp1	5.22368e-16	0.437166	0.384	0.263	7.69187e-12
Magt1	5.37885e-16	-0.37005	0.068	0.156	7.92036e-12
Ndufa11	5.71213e-16	0.485594	0.263	0.152	8.41111e-12
Sumo2	6.43634e-16	0.455654	0.468	0.369	9.47751e-12
Aprt	6.60975e-16	0.521013	0.208	0.108	9.73286e-12
Siva1	6.69778e-16	0.398434	0.142	0.057	9.86248e-12
Guk1	6.89099e-16	0.404349	0.211	0.107	1.0147e-11
Tmed7	7.05311e-16	-0.427524	0.082	0.174	1.03857e-11
Appl2	7.27555e-16	0.439363	0.114	0.039	1.07132e-11
Tpm3	7.59661e-16	-0.297836	0.283	0.414	1.1186e-11
Larp7	7.79937e-16	0.456551	0.12	0.043	1.14846e-11
Fam168a	8.3964e-16	-0.375377	0.041	0.115	1.23637e-11
Aamp	9.03483e-16	-0.385784	0.083	0.175	1.33038e-11
Lmo2	1.03784e-15	-0.382943	0.082	0.174	1.52822e-11
Vav1	1.41832e-15	-0.29295	0.041	0.116	2.08848e-11
Fam32a	1.49926e-15	-0.314086	0.083	0.176	2.20766e-11
Clcn3	1.51828e-15	-0.391185	0.068	0.155	2.23567e-11
Irf2	1.5761e-15	-0.421171	0.08	0.169	2.32081e-11
Myl12a	1.73731e-15	0.545696	0.311	0.201	2.55819e-11
Kpnb1	2.11549e-15	0.394155	0.15	0.063	3.11506e-11
2810004N23Rik	2.31425e-15	-0.376092	0.059	0.141	3.40774e-11
Ndufa1	2.51306e-15	0.477034	0.27	0.162	3.70048e-11
Rgs19	2.59294e-15	0.44735	0.203	0.104	3.8181e-11
Chd9	2.898e-15	0.51278	0.365	0.248	4.26731e-11
Appl1	3.21466e-15	0.320899	0.129	0.049	4.73358e-11
Mef2a	3.75138e-15	-0.25601	0.419	0.563	5.5239e-11
Hps3	3.79942e-15	-0.370134	0.062	0.145	5.59464e-11
Cited2	3.88995e-15	0.510641	0.145	0.062	5.72796e-11
Ptges3	4.04605e-15	0.53586	0.296	0.188	5.95781e-11
Vps29	4.49652e-15	0.47786	0.198	0.102	6.62112e-11
Prdx5	4.55805e-15	-0.325121	0.216	0.334	6.71173e-11
Eif4a1	4.98704e-15	0.439394	0.438	0.329	7.34342e-11
Dclre1c	5.11146e-15	0.401922	0.105	0.035	7.52662e-11
Adam9	5.41888e-15	0.417755	0.12	0.045	7.9793e-11
Taf7	6.10667e-15	0.438054	0.135	0.055	8.99207e-11
Nup214	6.14545e-15	0.458763	0.112	0.04	9.04917e-11
Tm9sf3	6.18327e-15	-0.369566	0.13	0.233	9.10487e-11
Zfp710	6.26242e-15	-0.327357	0.043	0.116	9.22141e-11
Taok3	6.94644e-15	0.44245	0.168	0.078	1.02286e-10
Dcp2	6.94754e-15	0.414538	0.109	0.038	1.02303e-10
Bag1	7.4714e-15	-0.32571	0.08	0.169	1.10016e-10
Hmox1	7.66535e-15	0.582557	0.112	0.04	1.12872e-10
Polr2e	1.01149e-14	-0.305369	0.077	0.165	1.48941e-10
Prdx3	1.09264e-14	0.443277	0.144	0.062	1.60892e-10
Pip4k2a	1.10816e-14	-0.298346	0.049	0.125	1.63176e-10
Vamp2	1.22268e-14	0.364308	0.141	0.059	1.8004e-10
Tob2	1.23618e-14	-0.34754	0.051	0.127	1.82027e-10
Irak1	1.33046e-14	-0.300375	0.055	0.134	1.95911e-10
Degs1	1.3425e-14	0.48078	0.121	0.047	1.97683e-10
Trappc2l	1.3498e-14	-0.29142	0.082	0.172	1.98758e-10
Hnrnpa0	1.35084e-14	0.421738	0.141	0.061	1.98912e-10
Arpc2	1.58771e-14	0.441174	0.461	0.366	2.33791e-10
Tsn	1.60125e-14	-0.368216	0.058	0.136	2.35785e-10
Plekhj1	1.60154e-14	-0.348157	0.092	0.183	2.35826e-10
Fnip1	1.6517e-14	-0.381052	0.041	0.111	2.43212e-10
Junb	1.66656e-14	-0.504904	0.494	0.576	2.45401e-10
Pgk1	1.83069e-14	0.425715	0.153	0.07	2.69569e-10
Ostf1	1.9953e-14	-0.286334	0.124	0.226	2.93807e-10
Rabep1	2.20195e-14	0.420408	0.148	0.066	3.24238e-10
Tnfrsf1b	2.33338e-14	0.369926	0.136	0.057	3.43591e-10
Supt20	2.41519e-14	-0.346787	0.068	0.151	3.55637e-10
Ndufaf3	2.42641e-14	0.40997	0.116	0.043	3.57288e-10
Clic1	2.58082e-14	-0.262438	0.309	0.439	3.80025e-10
Rnf111	2.63312e-14	-0.344899	0.056	0.134	3.87726e-10
Tns3	2.69506e-14	-0.357999	0.047	0.119	3.96848e-10
Derl2	2.75953e-14	-0.37454	0.038	0.107	4.06341e-10
Sptssa	2.89442e-14	-0.298856	0.093	0.184	4.26204e-10
Ncf2	2.90529e-14	-0.33487	0.068	0.149	4.27805e-10
Lpp	3.15842e-14	0.341476	0.116	0.043	4.65077e-10
Foxp1	3.30347e-14	-0.322398	0.047	0.12	4.86436e-10
Tia1	4.97734e-14	-0.313072	0.085	0.173	7.32913e-10
Raly	5.10002e-14	-0.318726	0.07	0.151	7.50979e-10
Rnmt	5.4513e-14	0.439362	0.135	0.058	8.02703e-10
Ddx46	5.66294e-14	0.437392	0.226	0.127	8.33867e-10
Nadk	6.63725e-14	-0.294091	0.037	0.103	9.77336e-10
Wbp4	7.56704e-14	-0.317429	0.049	0.12	1.11425e-09
Chka	7.77342e-14	-0.368976	0.037	0.103	1.14464e-09
Prcp	7.83958e-14	-0.367929	0.047	0.118	1.15438e-09
Angel2	8.16655e-14	-0.329774	0.037	0.104	1.20252e-09
Ccdc107	9.03886e-14	-0.385964	0.054	0.127	1.33097e-09
Rsu1	9.28221e-14	-0.320683	0.044	0.113	1.36681e-09
Pa2g4	1.0272e-13	0.432557	0.16	0.077	1.51256e-09
Sbno1	1.02746e-13	-0.291154	0.057	0.133	1.51294e-09
Ptgds	1.03213e-13	1.52604	0.044	0.119	1.5198e-09
Tmem165	1.12093e-13	0.402817	0.147	0.066	1.65057e-09
Sparcl1	1.40032e-13	-0.35857	0.045	0.116	2.06197e-09
Psmb10	1.4361e-13	-0.267304	0.041	0.109	2.11466e-09
Mpc1	1.48108e-13	-0.348731	0.101	0.189	2.18089e-09
Ski	1.4976e-13	-0.326463	0.08	0.162	2.20522e-09
Hp1bp3	1.50755e-13	0.453241	0.288	0.183	2.21987e-09
Mapre1	1.8189e-13	-0.308581	0.08	0.164	2.67834e-09
Ufc1	1.96162e-13	0.396858	0.182	0.095	2.88849e-09
Sft2d1	2.03326e-13	-0.357813	0.184	0.287	2.99397e-09
Brd8	2.10046e-13	-0.338723	0.037	0.101	3.09292e-09
Ndufa5	2.20215e-13	-0.286725	0.081	0.165	3.24267e-09
Srsf4	2.37401e-13	0.358083	0.107	0.04	3.49574e-09
C3ar1	2.42005e-13	-0.30364	0.126	0.224	3.56353e-09
Dapp1	2.49688e-13	-0.3447	0.05	0.122	3.67666e-09
Arpc5l	2.79948e-13	-0.31985	0.067	0.144	4.12224e-09
Smap2	3.0561e-13	-0.336998	0.117	0.211	4.5001e-09
Xiap	3.22696e-13	-0.329009	0.08	0.162	4.7517e-09
Rbm25	3.81408e-13	-0.286083	0.266	0.385	5.61623e-09
Sall1	3.9357e-13	-0.379309	0.111	0.198	5.79532e-09
Hook3	3.97438e-13	-0.361474	0.094	0.179	5.85228e-09
Tomm5	5.63447e-13	-0.290106	0.04	0.105	8.29675e-09
Arid1a	5.63508e-13	-0.279251	0.101	0.191	8.29765e-09
Irf2bpl	5.76723e-13	-0.315802	0.053	0.124	8.49225e-09
Akap13	5.9732e-13	-0.263971	0.225	0.338	8.79553e-09
Rbm26	6.07374e-13	-0.336347	0.126	0.219	8.94359e-09
Usp15	7.20903e-13	0.424185	0.168	0.085	1.06153e-08
Arhgap22	7.94516e-13	0.381684	0.138	0.062	1.16992e-08
Frmd4b	7.96482e-13	-0.315942	0.145	0.244	1.17282e-08
Pum2	8.06599e-13	-0.300887	0.07	0.147	1.18772e-08
Hmox2	8.07364e-13	-0.286578	0.038	0.101	1.18884e-08
Traf3ip3	8.13499e-13	0.369244	0.101	0.037	1.19788e-08
Gpr65	9.32573e-13	0.380103	0.11	0.043	1.37321e-08
Knop1	1.20767e-12	-0.294692	0.085	0.168	1.77829e-08
B230219D22Rik	1.21204e-12	-0.297139	0.118	0.21	1.78472e-08
Mrpl24	1.59611e-12	-0.315423	0.053	0.123	2.35027e-08
Nhlrc3	2.17158e-12	0.431522	0.179	0.096	3.19766e-08
Coa3	2.20519e-12	-0.296799	0.076	0.152	3.24714e-08
Fbxw2	2.226e-12	-0.302476	0.04	0.102	3.27779e-08
Tnrc6a	2.24902e-12	-0.252289	0.085	0.167	3.31168e-08
Tmed5	2.37736e-12	-0.306221	0.092	0.174	3.50067e-08
Rnf13	2.45638e-12	-0.284435	0.153	0.249	3.61702e-08
Rgs1	2.48994e-12	0.350463	0.289	0.187	3.66643e-08
Rpn1	2.54676e-12	-0.347045	0.071	0.146	3.75011e-08
Plk3	2.6224e-12	0.4346	0.114	0.048	3.86148e-08
Ptn	2.62539e-12	0.375148	0.045	0.115	3.86589e-08
Cul1	2.94966e-12	-0.286739	0.05	0.117	4.34338e-08
Epc1	3.08888e-12	0.407299	0.135	0.063	4.54838e-08
Mfsd1	3.21331e-12	0.371417	0.148	0.071	4.7316e-08
Pura	3.36747e-12	-0.315006	0.099	0.183	4.9586e-08
Atp1b3	3.62613e-12	-0.338144	0.087	0.166	5.33948e-08
Ergic3	3.93152e-12	-0.315774	0.1	0.183	5.78916e-08
Ssr1	3.97369e-12	0.419426	0.253	0.159	5.85125e-08
Plcb2	3.98511e-12	0.327375	0.105	0.041	5.86808e-08
Id2	4.00406e-12	0.410849	0.297	0.199	5.89598e-08
Spi1	4.08734e-12	-0.305379	0.204	0.306	6.01861e-08
Prex1	4.29878e-12	-0.318111	0.141	0.231	6.32995e-08
Pmp22	4.38525e-12	-0.336801	0.056	0.124	6.45728e-08
Hnrnph1	4.81337e-12	0.583948	0.229	0.142	7.08768e-08
H1f0	5.09674e-12	0.301422	0.113	0.046	7.50495e-08
Tmem59	5.2495e-12	-0.274598	0.208	0.315	7.72988e-08
Ufsp2	5.62286e-12	-0.272519	0.041	0.104	8.27965e-08
Prrc2b	5.72646e-12	0.355768	0.121	0.053	8.43221e-08
Baz2b	6.01663e-12	0.409678	0.196	0.111	8.85949e-08
Kif1b	6.33888e-12	-0.286421	0.062	0.133	9.334e-08
Llph	6.53075e-12	-0.254484	0.065	0.139	9.61653e-08
Kctd12	6.68194e-12	-0.256506	0.388	0.503	9.83916e-08
Atp1b1	6.95496e-12	0.406798	0.144	0.07	1.02412e-07
Pcsk7	8.61381e-12	0.334265	0.103	0.041	1.26838e-07
Caprin1	8.72395e-12	-0.30619	0.097	0.178	1.2846e-07
Psmd11	9.05608e-12	-0.258818	0.048	0.113	1.33351e-07
Slco2b1	9.34653e-12	0.404096	0.345	0.243	1.37628e-07
Mkln1	9.762e-12	-0.283184	0.087	0.166	1.43745e-07
Tra2a	1.0736e-11	-0.282348	0.162	0.259	1.58087e-07
Glrx5	1.21416e-11	-0.293965	0.044	0.106	1.78786e-07
Serinc1	1.26152e-11	-0.272833	0.123	0.211	1.85759e-07
Eif3j1	1.39558e-11	0.390451	0.123	0.056	2.05499e-07
Abcg1	1.43916e-11	-0.315288	0.056	0.123	2.11916e-07
Bmp2k	1.70463e-11	-0.265766	0.177	0.273	2.51006e-07
Tm2d2	1.73562e-11	-0.319075	0.086	0.162	2.5557e-07
Jtb	1.82553e-11	0.379967	0.208	0.121	2.68809e-07
Dhx9	1.82905e-11	-0.320316	0.065	0.134	2.69327e-07
Smim14	2.08081e-11	-0.255406	0.091	0.17	3.06399e-07
Mcfd2	2.19315e-11	-0.305141	0.047	0.109	3.22942e-07
Hltf	2.30161e-11	-0.299556	0.048	0.111	3.38912e-07
Cklf	2.43943e-11	0.429863	0.231	0.143	3.59206e-07
Slmap	2.4618e-11	-0.291276	0.044	0.105	3.62499e-07
Pla2g7	3.37865e-11	-0.301004	0.046	0.107	4.97507e-07
Mrps34	4.04023e-11	0.33429	0.119	0.054	5.94924e-07
Mxd4	4.17374e-11	-0.275013	0.079	0.152	6.14584e-07
Adrb2	4.42306e-11	-0.29322	0.149	0.241	6.51295e-07
Cggbp1	4.43181e-11	-0.268752	0.083	0.158	6.52584e-07
Ap2m1	4.47066e-11	0.403321	0.189	0.109	6.58305e-07
Sys1	5.51427e-11	-0.266381	0.071	0.142	8.11977e-07
Ogfrl1	5.69647e-11	-0.26121	0.191	0.287	8.38805e-07
Ptpre	6.6174e-11	0.447489	0.286	0.2	9.74413e-07
Ddrgk1	7.27238e-11	-0.32619	0.089	0.162	1.07086e-06
Luzp1	7.49795e-11	0.360057	0.118	0.055	1.10407e-06
Cisd2	7.88415e-11	-0.301605	0.092	0.167	1.16094e-06
Myo9b	7.89526e-11	0.353832	0.115	0.052	1.16258e-06
Mdh1	7.90921e-11	-0.273516	0.083	0.156	1.16463e-06
Psma4	8.83661e-11	0.409114	0.191	0.11	1.30119e-06
Arhgap30	9.32635e-11	-0.275701	0.112	0.191	1.3733e-06
Mysm1	9.40161e-11	-0.261454	0.054	0.118	1.38439e-06
Dhx30	9.9824e-11	-0.303347	0.053	0.115	1.46991e-06
Shisa5	1.02768e-10	-0.319131	0.055	0.116	1.51326e-06
Ube2g2	1.27265e-10	0.355943	0.112	0.051	1.87398e-06
Gspt1	1.28944e-10	-0.354898	0.1	0.173	1.8987e-06
Zfp106	1.35162e-10	0.341498	0.211	0.127	1.99025e-06
Maml3	1.49081e-10	-0.266294	0.048	0.108	2.19522e-06
Sod1	1.50129e-10	0.394944	0.216	0.133	2.21066e-06
Lman2	1.59964e-10	-0.263488	0.076	0.146	2.35548e-06
Tmx1	1.94187e-10	0.368851	0.127	0.062	2.85941e-06
Plekhf2	1.97711e-10	-0.292765	0.052	0.112	2.91129e-06
Asxl2	2.91098e-10	-0.278334	0.062	0.125	4.28642e-06
Dynlt3	3.20525e-10	-0.25364	0.054	0.115	4.71973e-06
Cops6	3.4111e-10	0.41109	0.153	0.083	5.02284e-06
Cep170	3.4983e-10	0.335701	0.16	0.088	5.15125e-06
Arhgdib	3.52542e-10	0.381133	0.348	0.257	5.19118e-06
Dhx36	3.65383e-10	0.292828	0.141	0.072	5.38026e-06
Ppm1k	3.96371e-10	0.378642	0.103	0.046	5.83657e-06
Amd1	4.09392e-10	0.342148	0.12	0.058	6.02829e-06
H2afy	4.52457e-10	0.338898	0.217	0.134	6.66243e-06
Aftph	4.52665e-10	-0.280168	0.058	0.119	6.66549e-06
Ufm1	5.02935e-10	0.330832	0.111	0.051	7.40572e-06
Eif3g	5.03054e-10	0.340584	0.195	0.117	7.40746e-06
Dido1	6.04428e-10	-0.255152	0.047	0.104	8.9002e-06
Gpbp1	6.36139e-10	0.41413	0.238	0.156	9.36715e-06
Ino80d	6.52241e-10	-0.265665	0.056	0.117	9.60425e-06
Rere	7.10044e-10	0.366034	0.147	0.08	1.04554e-05
Fam120a	7.83914e-10	0.326357	0.134	0.069	1.15431e-05
Xbp1	8.11366e-10	0.398544	0.224	0.145	1.19474e-05
Ap2s1	8.95926e-10	0.415498	0.208	0.132	1.31925e-05
Itgb2	9.1349e-10	0.468136	0.226	0.148	1.34511e-05
Zmynd11	9.764e-10	-0.25188	0.061	0.123	1.43775e-05
Zfand5	1.00931e-09	-0.283617	0.112	0.185	1.48621e-05
Me2	1.01953e-09	0.332325	0.102	0.046	1.50126e-05
Tceal8	1.32222e-09	0.386238	0.108	0.05	1.94696e-05
Naa38	1.46008e-09	0.394961	0.204	0.13	2.14996e-05
Apbb1ip	1.53254e-09	0.376047	0.364	0.282	2.25666e-05
Pkn2	1.57828e-09	0.359938	0.235	0.154	2.32401e-05
Glo1	1.74455e-09	-0.269373	0.076	0.141	2.56884e-05
Lsm3	1.79878e-09	0.321022	0.142	0.076	2.6487e-05
Lsm10	2.05814e-09	0.386238	0.121	0.061	3.03061e-05
Uqcc2	2.06988e-09	-0.256435	0.114	0.186	3.04789e-05
Hnrnpl	2.17543e-09	-0.29532	0.074	0.138	3.20333e-05
Lamtor4	2.17704e-09	0.405907	0.384	0.302	3.20569e-05
Lsm4	2.27095e-09	0.371946	0.164	0.095	3.34397e-05
March6	2.67158e-09	0.352501	0.112	0.055	3.93391e-05
Prelid1	2.68224e-09	0.364913	0.186	0.114	3.94959e-05
Acin1	3.21428e-09	-0.253388	0.102	0.173	4.73302e-05
Ccnd1	3.8771e-09	0.359376	0.252	0.171	5.70904e-05
Havcr2	6.72973e-09	0.343438	0.248	0.168	9.90953e-05
Srsf9	6.73874e-09	-0.251932	0.12	0.193	9.9228e-05
Arl1	7.00076e-09	-0.27925	0.059	0.115	0.000103086
Camta1	7.24215e-09	0.288736	0.134	0.072	0.000106641
Dhrs7	7.28343e-09	0.309247	0.106	0.051	0.000107248
Gpm6b	7.52328e-09	0.414297	0.18	0.11	0.00011078
Ncor1	8.67721e-09	-0.262982	0.161	0.238	0.000127772
Cope	8.88307e-09	0.413756	0.197	0.126	0.000130803
Dek	9.42624e-09	0.346735	0.203	0.129	0.000138801
Shoc2	9.61096e-09	0.299413	0.112	0.056	0.000141521
Dnajc1	9.79029e-09	-0.262509	0.055	0.109	0.000144162
Mtss1	1.00834e-08	-0.263603	0.06	0.116	0.000148478
Ep300	1.02607e-08	-0.271705	0.08	0.142	0.000151089
Ncoa4	1.12174e-08	0.314269	0.11	0.055	0.000165176
Rwdd1	1.18338e-08	0.360432	0.163	0.098	0.000174252
Kdm2a	1.19707e-08	-0.259641	0.05	0.103	0.000176268
Rnps1	1.22847e-08	0.308115	0.122	0.065	0.000180893
Helz	1.49423e-08	0.298719	0.124	0.065	0.000220025
Cbx3	1.50248e-08	0.383637	0.211	0.138	0.00022124
Maml2	1.59569e-08	0.361696	0.131	0.072	0.000234966
Ndufa4	1.60224e-08	0.35779	0.376	0.297	0.000235929
Cd300a	1.74801e-08	-0.27074	0.115	0.184	0.000257395
Map3k2	2.25164e-08	0.333568	0.139	0.079	0.000331554
Bcap31	2.63777e-08	0.305947	0.158	0.093	0.000388412
Eif4b	2.83106e-08	0.33155	0.19	0.12	0.000416873
Ubxn4	2.95584e-08	0.399621	0.199	0.13	0.000435247
Ubac2	3.208e-08	0.324779	0.138	0.078	0.000472378
Vps36	3.55099e-08	0.277384	0.108	0.055	0.000522884
Vmp1	3.56955e-08	0.546582	0.288	0.223	0.000525616
Rps19bp1	3.86554e-08	0.291563	0.12	0.065	0.000569201
Upf2	4.09698e-08	0.319322	0.156	0.093	0.00060328
Il6ra	4.26033e-08	-0.274623	0.151	0.223	0.000627333
Mcl1	4.36825e-08	0.48051	0.271	0.202	0.000643225
Znhit1	4.57809e-08	0.305399	0.145	0.084	0.000674124
Lsm5	5.15493e-08	0.339784	0.139	0.08	0.000759063
Milr1	5.53737e-08	0.330584	0.126	0.071	0.000815377
Parvg	6.63999e-08	0.286764	0.105	0.053	0.000977739
Tbrg1	7.6253e-08	0.257098	0.101	0.051	0.00112282
Eif3k	8.48967e-08	0.36615	0.383	0.316	0.0012501
Apoe	9.58141e-08	-0.740648	0.914	0.902	0.00141086
Stat3	9.7663e-08	0.333693	0.157	0.097	0.00143809
Ubxn1	1.0811e-07	0.34692	0.244	0.174	0.00159192
Ppm1g	1.35283e-07	0.298214	0.145	0.086	0.00199204
Mrpl51	1.36352e-07	0.350531	0.157	0.097	0.00200778
Cxcl16	1.43136e-07	-0.295536	0.144	0.212	0.00210768
Ccdc66	1.45835e-07	0.277509	0.111	0.058	0.00214742
Ddx21	1.47805e-07	0.31162	0.144	0.085	0.00217643
Hnrnpa2b1	1.47854e-07	0.31473	0.492	0.431	0.00217716
Adap2	1.71247e-07	0.349754	0.39	0.322	0.00252162
Ybx1	1.81802e-07	0.328802	0.523	0.496	0.00267703
Wipf1	1.83358e-07	0.264817	0.131	0.075	0.00269995
Plekhb2	1.83688e-07	0.252583	0.103	0.053	0.00270481
Psme2	2.28761e-07	0.498179	0.197	0.137	0.0033685
Rps27l	2.62776e-07	0.36453	0.317	0.247	0.00386937
Rsrc1	2.84381e-07	0.316438	0.156	0.096	0.00418752
Ppig	3.28665e-07	0.344977	0.242	0.174	0.00483959
Fabp5	3.3277e-07	0.321358	0.108	0.059	0.00490004
4931406P16Rik	3.33326e-07	0.268104	0.113	0.062	0.00490822
Jund	3.97555e-07	-0.298347	0.175	0.244	0.005854
Parp1	5.58208e-07	0.293777	0.132	0.078	0.00821962
Fkbp1a	6.20892e-07	0.314019	0.288	0.217	0.00914264
Tmem258	6.25379e-07	0.374793	0.253	0.187	0.00920871
Atf6	6.30945e-07	0.274674	0.11	0.061	0.00929066
Mdm4	6.55962e-07	0.396507	0.185	0.125	0.00965904
Spen	6.79595e-07	0.258262	0.109	0.06	0.010007
Bin1	7.23993e-07	0.367237	0.426	0.378	0.0106608
Pttg1ip	8.09194e-07	0.331194	0.19	0.129	0.0119154
Pdcd6	8.10559e-07	0.265535	0.126	0.074	0.0119355
Mrpl20	1.02414e-06	0.313981	0.157	0.102	0.0150804
Trappc1	1.15456e-06	0.297291	0.134	0.081	0.0170009
Mef2c	1.45006e-06	0.266379	0.676	0.68	0.0213522
Cdc42se1	1.48835e-06	0.456004	0.148	0.095	0.021916
Ptprc	1.4981e-06	0.255441	0.436	0.37	0.0220595
Pcm1	1.53938e-06	0.292009	0.183	0.122	0.0226674
Arglu1	1.65488e-06	0.277599	0.428	0.361	0.0243681
Slc11a1	1.84714e-06	0.34584	0.163	0.109	0.0271991
Cox20	1.93114e-06	0.325867	0.139	0.087	0.028436
Scaf11	2.39789e-06	0.323584	0.302	0.237	0.0353089
Rsl24d1	2.76865e-06	0.301147	0.14	0.088	0.0407683
Tmem147	3.05024e-06	0.335948	0.16	0.107	0.0449147
H2afv	3.07459e-06	0.256696	0.184	0.124	0.0452734
Mrpl54	3.07742e-06	0.306868	0.12	0.073	0.0453151
Leprotl1	3.13759e-06	0.272601	0.102	0.058	0.046201
Rbm17	4.35163e-06	0.296824	0.136	0.087	0.0640778
Mrpl14	4.52326e-06	0.259351	0.167	0.112	0.0666049
Sh3kbp1	4.81996e-06	0.305093	0.19	0.134	0.070974
Fscn1	5.3566e-06	0.350357	0.256	0.198	0.078876
Ube2w	5.37751e-06	0.261808	0.115	0.069	0.0791839
Akr1b3	5.41767e-06	0.313768	0.137	0.088	0.0797751
Ist1	5.55942e-06	0.295534	0.108	0.063	0.0818625
U2af1	5.73282e-06	0.308601	0.187	0.132	0.0844158
Jun	6.19229e-06	-0.445624	0.386	0.441	0.0911815
Snrpd2	6.9765e-06	0.341233	0.247	0.189	0.102729
Cox5b	6.98699e-06	0.34035	0.366	0.31	0.102883
Dpysl2	7.0288e-06	0.294908	0.229	0.17	0.103499
Ssbp1	7.03321e-06	0.279849	0.168	0.114	0.103564
Syk	8.2792e-06	0.28766	0.152	0.101	0.121911
Eef1d	8.97982e-06	0.278468	0.45	0.406	0.132228
Atg12	8.99543e-06	0.258659	0.106	0.063	0.132458
Cotl1	9.47304e-06	0.29338	0.386	0.337	0.139491
Srsf1	9.88252e-06	0.299998	0.144	0.095	0.14552
Mrps18c	1.55269e-05	0.251748	0.124	0.078	0.228634
Tax1bp1	1.5697e-05	0.275848	0.185	0.13	0.231138
Csnk2b	1.73553e-05	0.291937	0.113	0.07	0.255556
Tmem9b	1.78568e-05	0.302257	0.154	0.105	0.262941
Ctnnb1	1.79076e-05	0.392424	0.13	0.085	0.26369
Nf1	2.05912e-05	0.283463	0.106	0.065	0.303206
Gcnt2	2.2433e-05	0.254654	0.105	0.064	0.330326
Atp6v0e	2.37541e-05	0.313789	0.358	0.303	0.349778
Specc1	2.43927e-05	0.255867	0.183	0.13	0.359182
Klf6	2.87073e-05	0.353122	0.267	0.213	0.422715
Was	3.08835e-05	0.293178	0.135	0.09	0.45476
Fcgr1	3.1695e-05	0.316447	0.284	0.226	0.466709
Senp6	3.22206e-05	0.252132	0.154	0.105	0.474448
Tle4	3.55672e-05	0.384913	0.198	0.149	0.523727
Nsrp1	3.97096e-05	0.256704	0.125	0.082	0.584724
Tnfrsf1a	5.11813e-05	0.269514	0.165	0.117	0.753645
Pold4	7.12904e-05	0.290381	0.261	0.207	1
Rhog	7.7095e-05	0.277274	0.213	0.162	1
Vti1b	8.16347e-05	0.253001	0.114	0.074	1
Eif4e	8.16969e-05	0.319522	0.125	0.084	1
Uqcrq	8.83936e-05	0.323604	0.324	0.276	1
Gmfg	9.74148e-05	0.329177	0.237	0.186	1
Rab5c	0.000114625	0.271421	0.186	0.138	1
Aldh2	0.000117136	0.298172	0.113	0.075	1
Spcs1	0.000122035	0.272241	0.27	0.218	1
Lamtor2	0.000122883	0.288679	0.228	0.178	1
Ywhab	0.000142856	0.268615	0.297	0.242	1
Rpn2	0.000187879	0.254744	0.152	0.11	1
March1	0.000209342	0.27267	0.263	0.213	1
Ddx18	0.000231224	0.295436	0.154	0.112	1
Tubb5	0.00029911	0.330152	0.248	0.202	1
Sel1l	0.000306917	0.275092	0.158	0.116	1
Pgls	0.000434652	0.315875	0.217	0.174	1
Ssr3	0.000571555	0.275673	0.151	0.112	1
Edf1	0.00076022	0.259508	0.336	0.29	1
Chd2	0.000834538	0.267268	0.188	0.148	1
Pnrc1	0.0008891	0.253265	0.336	0.294	1
Myl12b	0.000944604	0.311336	0.224	0.184	1
Cd14	0.00153373	0.310596	0.368	0.331	1
Ran	0.00164421	0.281178	0.211	0.173	1
Dnajc3	0.00168537	0.278041	0.135	0.102	1
Snrpd1	0.00181851	0.254317	0.142	0.107	1
Dynll1	0.00372839	0.256568	0.348	0.313	1
Egr1	0.00580791	0.338328	0.258	0.22	1
Ifi27	0.0185436	0.961005	0.183	0.169	1
Cox7b	0.0240168	0.251623	0.274	0.245	1
Dbi	0.0530747	0.732267	0.256	0.235	1
Gene expression differences between human and mouse microglial clusters was calculated by the Seurat FindMarkers function. The p-values (p_val) were calculated using a Wilcoxon Rank Sum test, two-tailed, and were adjusted for multiple measurements using Benjamini-Hochberg (p_val_adj)
