# Supplementary material for: Human iPSC-derived mature microglia retain their identity and functionally integrate in the chimeric mouse brain
Source: Nat Commun. 2020 Mar 27;11:1577. doi: 10.1038/s41467-020-15411-9 (PMC7101330; doi:10.1038/s41467-020-15411-9)
Supplement: Supplementary file 7 — Source Data [file 41467_2020_15411_MOESM7_ESM.xlsx]

## Sheet: Fig_1
	Fig_1B CD235+, CD43+, CD235+/CD43+, and Ki67+ cells (%) in total cells (PMPs)
		CD235+				CD43+				CD235+/CD43+				Ki67+
		1	100			1	91.6667			1	91.6667			1	100
		2	100			2	100			2	100			2	100
		3	100			3	100			3	100			3	88.8889
		4	100			4	100			4	100			4	88.8889
		5	100			5	100			5	100			5	100
		Average	100			Average	98.3333			Average	98.3333			6	100
		s.e.m.	0			s.e.m.	1.66667			s.e.m.	1.66667			7	90
														Average	95.3968
														s.e.m.	2.17447
	Fig_1L hTMEM119+microglia/ total DAPI+ cells (%) in forebrain
			mouse_1	15.5311
			mouse_2	7.76557
			mouse_3	5.82418
			mouse_4	3.88278
			mouse_5	7.76557
			mouse_6	7.76557
			mouse_7	3.88278
			mouse_8	11.6484
			mouse_9	11.6484
			Average	8.4127
			s.e.m.	1.294
	Fig_1M hTMEM119+microglia/ total hN+ cells (%)
			mouse_1	95.2381
			mouse_2	90
			mouse_3	91.6667
			mouse_4	84.6154
			mouse_5	90.9091
			mouse_6	100
			mouse_7	100
			Average	91.67
			s.e.m.	2.1
	Fig_1N Ki67+ cells/ total hN+ cells (%)
			Week 3			Months 6
		mouse_1	25.7426		mouse_1	0.840336
		mouse_2	6.17284		mouse_2	1.33333
		mouse_3	18.75		mouse_3	0.666667
		mouse_4	12.1495		mouse_4	4.10959
		mouse_5	19.5312		mouse_5	2.12766
		mouse_6	22.4138		mouse_6	0.70922
		mouse_7	8.82353		mouse_7	1.23711
		mouse_8	19.7531		mouse_8	0.97561

## Sheet: Fig_2
	Fig_2C hTMEM119+ cells/hTMEM119+ plus mTMEM119+ (%) in 6 months old chimeric mice
		cerebral cortex,					hippocampus (HIP),					corpus callosum (CC)
		mouse_1	100				mouse_1	40				mouse_1	50
		mouse_2	99.0099				mouse_2	39				mouse_2	45
		mouse_3	100				mouse_3	30				mouse_3	40
		mouse_4	100				mouse_4	30				mouse_4	35
		mouse_5	100				mouse_5	21				mouse_5	28
		mouse_6	98.0392				mouse_6	25				mouse_6	35
		mouse_7	100				mouse_7	25				mouse_7	50
	Fig_1D endpoint numbers
		week 3					week 8					month 6
		human Xeno MG		mouse microglia			human Xeno MG		mouse microglia			human Xeno MG		mouse microglia
		mouse_1	94	mouse_1	107		mouse_1	167	mouse_1	183		mouse_1	229	mouse_1	196
		mouse_2	83	mouse_2	103		mouse_2	150	mouse_2	177		mouse_2	258	mouse_2	158
		mouse_3	63	mouse_3	161		mouse_3	112	mouse_3	169		mouse_3	316	mouse_3	183
		mouse_4	105	mouse_4	148		mouse_4	160	mouse_4	118		mouse_4	191	mouse_4	180
		mouse_5	64	mouse_5	141		mouse_5	217	mouse_5	150		mouse_5	225	mouse_5	167
		mouse_6	71	mouse_6	137		mouse_6	237	mouse_6	185		mouse_6	191	mouse_6	167
		mouse_7	64	mouse_7	132.8		mouse_7	173.8	mouse_7	119		mouse_7	235	mouse_7	200
	Fig_1E process total length
		human Xeno MG		mouse microglia			human Xeno MG		mouse microglia			human Xeno MG		mouse microglia
		mouse_1	311	mouse_1	302		mouse_1	607	mouse_1	524		mouse_1	762	mouse_1	629
		mouse_2	285	mouse_2	302		mouse_2	647	mouse_2	596		mouse_2	798	mouse_2	463
		mouse_3	256	mouse_3	448		mouse_3	471	mouse_3	505		mouse_3	993	mouse_3	586
		mouse_4	228	mouse_4	467		mouse_4	525	mouse_4	347		mouse_4	670	mouse_4	575
		mouse_5	262	mouse_5	361		mouse_5	708	mouse_5	481		mouse_5	649	mouse_5	504
		mouse_6	224	mouse_6	419		mouse_6	835	mouse_6	592		mouse_6	650	mouse_6	483
		mouse_7	261	mouse_7	383		mouse_7	640	mouse_7	364		mouse_7	624	mouse_7	589
	Fig_1F CD68+ area/hTMEM119+ area (%)
			Week 3		Week 8			Month 6			Unpaired t test
		mouse_1	37.1585		mouse_1	23.7233		mouse_1	0.836736		P value	0.0005
		mouse_2	28.4175		mouse_2	10.0177		mouse_2	5.48186		P value summary	***
		mouse_3	32.0094		mouse_3	15.5512		mouse_3	1.72444		Significantly different (P < 0.05)?	Yes
		mouse_4	25.6167		mouse_4	14.4756		mouse_4	3.05221		One- or two-tailed P value?	Two-tailed
		mouse_5	46.266		mouse_5	23.7233		mouse_5	1.65317		t, df	t=6.166 df=7
		mouse_6	27.8182		mouse_6	9.20195		mouse_6	3.17328
		mouse_7	31.7889		mouse_7	14.5936		mouse_7

## Sheet: Fig_3
	Fig_3C PSD95+ fraction number per microglia from cortex at the three time points
		Week 3			Week 8			Month 6
		mouse_1	28		mouse_1	36		mouse_1	15
		mouse_2	21		mouse_2	27		mouse_2	20
		mouse_3	33		mouse_3	55		mouse_3	14
		mouse_4	28		mouse_4	38		mouse_4	8
		mouse_5	34		mouse_5	44		mouse_5	12
		mouse_6	21		mouse_6	40		mouse_6	14
		mouse_7	33		mouse_7	53		mouse_7	15

## Sheet: Fig_5
	Fig_5D MS
		Symbol	source	counts	Cell	Sample
		Agap2	Human.Microglia_hs1	0	Human.Microglia	hs1
		Agap2	Human.Microglia_hs2	0	Human.Microglia	hs2
		Agap2	Human.Microglia_hs3	0	Human.Microglia	hs3
		Agap2	Human.Microglia_hs4	0	Human.Microglia	hs4
		Agap2	Mouse.Microglia_ms1	0.0109561	Mouse.Microglia	ms1
		Agap2	Mouse.Microglia_ms2	0	Mouse.Microglia	ms2
		Agap2	Mouse.Microglia_ms3	0.03008	Mouse.Microglia	ms3
		Agap2	Mouse.Microglia_ms4	0.0669217	Mouse.Microglia	ms4
		Arhgef10	Human.Microglia_hs1	0	Human.Microglia	hs1
		Arhgef10	Human.Microglia_hs2	0	Human.Microglia	hs2
		Arhgef10	Human.Microglia_hs3	0.0701143	Human.Microglia	hs3
		Arhgef10	Human.Microglia_hs4	0	Human.Microglia	hs4
		Arhgef10	Mouse.Microglia_ms1	0	Mouse.Microglia	ms1
		Arhgef10	Mouse.Microglia_ms2	0.036213	Mouse.Microglia	ms2
		Arhgef10	Mouse.Microglia_ms3	0.0195795	Mouse.Microglia	ms3
		Arhgef10	Mouse.Microglia_ms4	0.0187166	Mouse.Microglia	ms4
		Arl11	Human.Microglia_hs1	0.42892	Human.Microglia	hs1
		Arl11	Human.Microglia_hs2	0.394362	Human.Microglia	hs2
		Arl11	Human.Microglia_hs3	0.470287	Human.Microglia	hs3
		Arl11	Human.Microglia_hs4	0.424209	Human.Microglia	hs4
		Arl11	Mouse.Microglia_ms1	0.247045	Mouse.Microglia	ms1
		Arl11	Mouse.Microglia_ms2	0.0930518	Mouse.Microglia	ms2
		Arl11	Mouse.Microglia_ms3	0.36268	Mouse.Microglia	ms3
		Arl11	Mouse.Microglia_ms4	0.27993	Mouse.Microglia	ms4
		Asap1	Human.Microglia_hs1	0.17135	Human.Microglia	hs1
		Asap1	Human.Microglia_hs2	0.0884236	Human.Microglia	hs2
		Asap1	Human.Microglia_hs3	0.362014	Human.Microglia	hs3
		Asap1	Human.Microglia_hs4	0.208202	Human.Microglia	hs4
		Asap1	Mouse.Microglia_ms1	1.0368	Mouse.Microglia	ms1
		Asap1	Mouse.Microglia_ms2	0.999358	Mouse.Microglia	ms2
		Asap1	Mouse.Microglia_ms3	1.49549	Mouse.Microglia	ms3
		Asap1	Mouse.Microglia_ms4	1.06194	Mouse.Microglia	ms4
		Bach2	Human.Microglia_hs1	0	Human.Microglia	hs1
		Bach2	Human.Microglia_hs2	0	Human.Microglia	hs2
		Bach2	Human.Microglia_hs3	0	Human.Microglia	hs3
		Bach2	Human.Microglia_hs4	0	Human.Microglia	hs4
		Bach2	Mouse.Microglia_ms1	0.204805	Mouse.Microglia	ms1
		Bach2	Mouse.Microglia_ms2	0.319277	Mouse.Microglia	ms2
		Bach2	Mouse.Microglia_ms3	0.34904	Mouse.Microglia	ms3
		Bach2	Mouse.Microglia_ms4	0.157339	Mouse.Microglia	ms4
		Cd40	Human.Microglia_hs1	0.404424	Human.Microglia	hs1
		Cd40	Human.Microglia_hs2	0.534855	Human.Microglia	hs2
		Cd40	Human.Microglia_hs3	0.59721	Human.Microglia	hs3
		Cd40	Human.Microglia_hs4	0.337735	Human.Microglia	hs4
		Cd40	Mouse.Microglia_ms1	0	Mouse.Microglia	ms1
		Cd40	Mouse.Microglia_ms2	0	Mouse.Microglia	ms2
		Cd40	Mouse.Microglia_ms3	0.00608215	Mouse.Microglia	ms3
		Cd40	Mouse.Microglia_ms4	0	Mouse.Microglia	ms4
		Cdc37	Human.Microglia_hs1	0.765138	Human.Microglia	hs1
		Cdc37	Human.Microglia_hs2	0.742472	Human.Microglia	hs2
		Cdc37	Human.Microglia_hs3	1.09685	Human.Microglia	hs3
		Cdc37	Human.Microglia_hs4	1.20815	Human.Microglia	hs4
		Cdc37	Mouse.Microglia_ms1	1.00472	Mouse.Microglia	ms1
		Cdc37	Mouse.Microglia_ms2	1.17101	Mouse.Microglia	ms2
		Cdc37	Mouse.Microglia_ms3	0.876723	Mouse.Microglia	ms3
		Cdc37	Mouse.Microglia_ms4	0.972257	Mouse.Microglia	ms4
		Chst12	Human.Microglia_hs1	0.115088	Human.Microglia	hs1
		Chst12	Human.Microglia_hs2	0	Human.Microglia	hs2
		Chst12	Human.Microglia_hs3	0.143259	Human.Microglia	hs3
		Chst12	Human.Microglia_hs4	0.237414	Human.Microglia	hs4
		Chst12	Mouse.Microglia_ms1	0.124707	Mouse.Microglia	ms1
		Chst12	Mouse.Microglia_ms2	0.0991201	Mouse.Microglia	ms2
		Chst12	Mouse.Microglia_ms3	0.261108	Mouse.Microglia	ms3
		Chst12	Mouse.Microglia_ms4	0.101271	Mouse.Microglia	ms4
		Cxcr4	Human.Microglia_hs1	0.171131	Human.Microglia	hs1
		Cxcr4	Human.Microglia_hs2	0.14583	Human.Microglia	hs2
		Cxcr4	Human.Microglia_hs3	0.171173	Human.Microglia	hs3
		Cxcr4	Human.Microglia_hs4	0.129641	Human.Microglia	hs4
		Cxcr4	Mouse.Microglia_ms1	0.0266305	Mouse.Microglia	ms1
		Cxcr4	Mouse.Microglia_ms2	0	Mouse.Microglia	ms2
		Cxcr4	Mouse.Microglia_ms3	0.0101617	Mouse.Microglia	ms3
		Cxcr4	Mouse.Microglia_ms4	0.00647882	Mouse.Microglia	ms4
		Il7r	Human.Microglia_hs1	0	Human.Microglia	hs1
		Il7r	Human.Microglia_hs2	0	Human.Microglia	hs2
		Il7r	Human.Microglia_hs3	0	Human.Microglia	hs3
		Il7r	Human.Microglia_hs4	0	Human.Microglia	hs4
		Il7r	Mouse.Microglia_ms1	0.326473	Mouse.Microglia	ms1
		Il7r	Mouse.Microglia_ms2	1.15615	Mouse.Microglia	ms2
		Il7r	Mouse.Microglia_ms3	1.08725	Mouse.Microglia	ms3
		Il7r	Mouse.Microglia_ms4	1.39316	Mouse.Microglia	ms4
		Ildr1	Human.Microglia_hs1	0	Human.Microglia	hs1
		Ildr1	Human.Microglia_hs2	0	Human.Microglia	hs2
		Ildr1	Human.Microglia_hs3	0	Human.Microglia	hs3
		Ildr1	Human.Microglia_hs4	0	Human.Microglia	hs4
		Ildr1	Mouse.Microglia_ms1	0	Mouse.Microglia	ms1
		Ildr1	Mouse.Microglia_ms2	0	Mouse.Microglia	ms2
		Ildr1	Mouse.Microglia_ms3	0.0663565	Mouse.Microglia	ms3
		Ildr1	Mouse.Microglia_ms4	0.0265479	Mouse.Microglia	ms4
		Kif21b	Human.Microglia_hs1	0.154014	Human.Microglia	hs1
		Kif21b	Human.Microglia_hs2	0.0771609	Human.Microglia	hs2
		Kif21b	Human.Microglia_hs3	0.205412	Human.Microglia	hs3
		Kif21b	Human.Microglia_hs4	0.264836	Human.Microglia	hs4
		Kif21b	Mouse.Microglia_ms1	0.460785	Mouse.Microglia	ms1
		Kif21b	Mouse.Microglia_ms2	0.289146	Mouse.Microglia	ms2
		Kif21b	Mouse.Microglia_ms3	0.751551	Mouse.Microglia	ms3
		Kif21b	Mouse.Microglia_ms4	0.450612	Mouse.Microglia	ms4
		Manba	Human.Microglia_hs1	0.520363	Human.Microglia	hs1
		Manba	Human.Microglia_hs2	0.508912	Human.Microglia	hs2
		Manba	Human.Microglia_hs3	0.465723	Human.Microglia	hs3
		Manba	Human.Microglia_hs4	0.557448	Human.Microglia	hs4
		Manba	Mouse.Microglia_ms1	0.172122	Mouse.Microglia	ms1
		Manba	Mouse.Microglia_ms2	0.0329381	Mouse.Microglia	ms2
		Manba	Mouse.Microglia_ms3	0.331782	Mouse.Microglia	ms3
		Manba	Mouse.Microglia_ms4	0.251449	Mouse.Microglia	ms4
		Mrgpre	Human.Microglia_hs1	0	Human.Microglia	hs1
		Mrgpre	Human.Microglia_hs2	0	Human.Microglia	hs2
		Mrgpre	Human.Microglia_hs3	0	Human.Microglia	hs3
		Mrgpre	Human.Microglia_hs4	0	Human.Microglia	hs4
		Mrgpre	Mouse.Microglia_ms1	0.0253922	Mouse.Microglia	ms1
		Mrgpre	Mouse.Microglia_ms2	0.0194917	Mouse.Microglia	ms2
		Mrgpre	Mouse.Microglia_ms3	0.0721283	Mouse.Microglia	ms3
		Mrgpre	Mouse.Microglia_ms4	0.0172	Mouse.Microglia	ms4
		Ndfip1	Human.Microglia_hs1	0.946157	Human.Microglia	hs1
		Ndfip1	Human.Microglia_hs2	0.509677	Human.Microglia	hs2
		Ndfip1	Human.Microglia_hs3	1.06122	Human.Microglia	hs3
		Ndfip1	Human.Microglia_hs4	1.33293	Human.Microglia	hs4
		Ndfip1	Mouse.Microglia_ms1	0.0518506	Mouse.Microglia	ms1
		Ndfip1	Mouse.Microglia_ms2	0.0921127	Mouse.Microglia	ms2
		Ndfip1	Mouse.Microglia_ms3	0.281394	Mouse.Microglia	ms3
		Ndfip1	Mouse.Microglia_ms4	0.146791	Mouse.Microglia	ms4
		Nfkb1	Human.Microglia_hs1	0.0581556	Human.Microglia	hs1
		Nfkb1	Human.Microglia_hs2	0.0938031	Human.Microglia	hs2
		Nfkb1	Human.Microglia_hs3	0.219379	Human.Microglia	hs3
		Nfkb1	Human.Microglia_hs4	0.0836599	Human.Microglia	hs4
		Nfkb1	Mouse.Microglia_ms1	0.730563	Mouse.Microglia	ms1
		Nfkb1	Mouse.Microglia_ms2	0.877529	Mouse.Microglia	ms2
		Nfkb1	Mouse.Microglia_ms3	1.43384	Mouse.Microglia	ms3
		Nfkb1	Mouse.Microglia_ms4	1.05411	Mouse.Microglia	ms4
		Odf3b	Human.Microglia_hs1	0	Human.Microglia	hs1
		Odf3b	Human.Microglia_hs2	0.228468	Human.Microglia	hs2
		Odf3b	Human.Microglia_hs3	0.208852	Human.Microglia	hs3
		Odf3b	Human.Microglia_hs4	0.0949667	Human.Microglia	hs4
		Odf3b	Mouse.Microglia_ms1	0	Mouse.Microglia	ms1
		Odf3b	Mouse.Microglia_ms2	0	Mouse.Microglia	ms2
		Odf3b	Mouse.Microglia_ms3	0	Mouse.Microglia	ms3
		Odf3b	Mouse.Microglia_ms4	0.0522513	Mouse.Microglia	ms4
		Plcl2	Human.Microglia_hs1	0.358285	Human.Microglia	hs1
		Plcl2	Human.Microglia_hs2	0	Human.Microglia	hs2
		Plcl2	Human.Microglia_hs3	0.213528	Human.Microglia	hs3
		Plcl2	Human.Microglia_hs4	0.225863	Human.Microglia	hs4
		Plcl2	Mouse.Microglia_ms1	0.236628	Mouse.Microglia	ms1
		Plcl2	Mouse.Microglia_ms2	0.852914	Mouse.Microglia	ms2
		Plcl2	Mouse.Microglia_ms3	0.675292	Mouse.Microglia	ms3
		Plcl2	Mouse.Microglia_ms4	0.701592	Mouse.Microglia	ms4
		Ptger4	Human.Microglia_hs1	0.194369	Human.Microglia	hs1
		Ptger4	Human.Microglia_hs2	0.125425	Human.Microglia	hs2
		Ptger4	Human.Microglia_hs3	0.223628	Human.Microglia	hs3
		Ptger4	Human.Microglia_hs4	0.179856	Human.Microglia	hs4
		Ptger4	Mouse.Microglia_ms1	0.147871	Mouse.Microglia	ms1
		Ptger4	Mouse.Microglia_ms2	0.0762628	Mouse.Microglia	ms2
		Ptger4	Mouse.Microglia_ms3	0.142043	Mouse.Microglia	ms3
		Ptger4	Mouse.Microglia_ms4	0.0455694	Mouse.Microglia	ms4
		Rgs1	Human.Microglia_hs1	5.24719	Human.Microglia	hs1
		Rgs1	Human.Microglia_hs2	5.63568	Human.Microglia	hs2
		Rgs1	Human.Microglia_hs3	3.99684	Human.Microglia	hs3
		Rgs1	Human.Microglia_hs4	4.22671	Human.Microglia	hs4
		Rgs1	Mouse.Microglia_ms1	3.767	Mouse.Microglia	ms1
		Rgs1	Mouse.Microglia_ms2	2.68952	Mouse.Microglia	ms2
		Rgs1	Mouse.Microglia_ms3	2.62147	Mouse.Microglia	ms3
		Rgs1	Mouse.Microglia_ms4	1.76328	Mouse.Microglia	ms4
		Rnasel	Human.Microglia_hs1	0	Human.Microglia	hs1
		Rnasel	Human.Microglia_hs2	0	Human.Microglia	hs2
		Rnasel	Human.Microglia_hs3	0.0480241	Human.Microglia	hs3
		Rnasel	Human.Microglia_hs4	0	Human.Microglia	hs4
		Rnasel	Mouse.Microglia_ms1	0.16228	Mouse.Microglia	ms1
		Rnasel	Mouse.Microglia_ms2	0.303608	Mouse.Microglia	ms2
		Rnasel	Mouse.Microglia_ms3	0.166369	Mouse.Microglia	ms3
		Rnasel	Mouse.Microglia_ms4	0.300997	Mouse.Microglia	ms4
		Rpl5	Human.Microglia_hs1	24.9026	Human.Microglia	hs1
		Rpl5	Human.Microglia_hs2	21.0679	Human.Microglia	hs2
		Rpl5	Human.Microglia_hs3	18.055	Human.Microglia	hs3
		Rpl5	Human.Microglia_hs4	20.4526	Human.Microglia	hs4
		Rpl5	Mouse.Microglia_ms1	12.0886	Mouse.Microglia	ms1
		Rpl5	Mouse.Microglia_ms2	8.15384	Mouse.Microglia	ms2
		Rpl5	Mouse.Microglia_ms3	8.48596	Mouse.Microglia	ms3
		Rpl5	Mouse.Microglia_ms4	7.94867	Mouse.Microglia	ms4
		Sco2	Human.Microglia_hs1	0.0723376	Human.Microglia	hs1
		Sco2	Human.Microglia_hs2	0.202013	Human.Microglia	hs2
		Sco2	Human.Microglia_hs3	0.443327	Human.Microglia	hs3
		Sco2	Human.Microglia_hs4	0.0868289	Human.Microglia	hs4
		Sco2	Mouse.Microglia_ms1	0.255953	Mouse.Microglia	ms1
		Sco2	Mouse.Microglia_ms2	0.138015	Mouse.Microglia	ms2
		Sco2	Mouse.Microglia_ms3	0.0950387	Mouse.Microglia	ms3
		Sco2	Mouse.Microglia_ms4	0.1542	Mouse.Microglia	ms4
		Slc15a2	Human.Microglia_hs1	0.387913	Human.Microglia	hs1
		Slc15a2	Human.Microglia_hs2	0.144255	Human.Microglia	hs2
		Slc15a2	Human.Microglia_hs3	0.309171	Human.Microglia	hs3
		Slc15a2	Human.Microglia_hs4	0.410822	Human.Microglia	hs4
		Slc15a2	Mouse.Microglia_ms1	0.0452593	Mouse.Microglia	ms1
		Slc15a2	Mouse.Microglia_ms2	0	Mouse.Microglia	ms2
		Slc15a2	Mouse.Microglia_ms3	0.045635	Mouse.Microglia	ms3
		Slc15a2	Mouse.Microglia_ms4	0.0531041	Mouse.Microglia	ms4
		Tnfsf14	Human.Microglia_hs1	0	Human.Microglia	hs1
		Tnfsf14	Human.Microglia_hs2	0	Human.Microglia	hs2
		Tnfsf14	Human.Microglia_hs3	0.0371112	Human.Microglia	hs3
		Tnfsf14	Human.Microglia_hs4	0	Human.Microglia	hs4
		Tnfsf14	Mouse.Microglia_ms1	0	Mouse.Microglia	ms1
		Tnfsf14	Mouse.Microglia_ms2	0	Mouse.Microglia	ms2
		Tnfsf14	Mouse.Microglia_ms3	0	Mouse.Microglia	ms3
		Tnfsf14	Mouse.Microglia_ms4	0	Mouse.Microglia	ms4
		Trim2	Human.Microglia_hs1	0	Human.Microglia	hs1
		Trim2	Human.Microglia_hs2	0	Human.Microglia	hs2
		Trim2	Human.Microglia_hs3	0	Human.Microglia	hs3
		Trim2	Human.Microglia_hs4	0	Human.Microglia	hs4
		Trim2	Mouse.Microglia_ms1	0.336787	Mouse.Microglia	ms1
		Trim2	Mouse.Microglia_ms2	0.306139	Mouse.Microglia	ms2
		Trim2	Mouse.Microglia_ms3	0.396142	Mouse.Microglia	ms3
		Trim2	Mouse.Microglia_ms4	0.571432	Mouse.Microglia	ms4
		Vav2	Human.Microglia_hs1	0	Human.Microglia	hs1
		Vav2	Human.Microglia_hs2	0	Human.Microglia	hs2
		Vav2	Human.Microglia_hs3	0	Human.Microglia	hs3
		Vav2	Human.Microglia_hs4	0	Human.Microglia	hs4
		Vav2	Mouse.Microglia_ms1	0.229005	Mouse.Microglia	ms1
		Vav2	Mouse.Microglia_ms2	0.329133	Mouse.Microglia	ms2
		Vav2	Mouse.Microglia_ms3	0.273917	Mouse.Microglia	ms3
		Vav2	Mouse.Microglia_ms4	0.235874	Mouse.Microglia	ms4
		Vcam1	Human.Microglia_hs1	0	Human.Microglia	hs1
		Vcam1	Human.Microglia_hs2	0	Human.Microglia	hs2
		Vcam1	Human.Microglia_hs3	0	Human.Microglia	hs3
		Vcam1	Human.Microglia_hs4	0	Human.Microglia	hs4
		Vcam1	Mouse.Microglia_ms1	0.62313	Mouse.Microglia	ms1
		Vcam1	Mouse.Microglia_ms2	0.278183	Mouse.Microglia	ms2
		Vcam1	Mouse.Microglia_ms3	0.413751	Mouse.Microglia	ms3
		Vcam1	Mouse.Microglia_ms4	0.213527	Mouse.Microglia	ms4
		Zbtb46	Human.Microglia_hs1	0.123182	Human.Microglia	hs1
		Zbtb46	Human.Microglia_hs2	0.113881	Human.Microglia	hs2
		Zbtb46	Human.Microglia_hs3	0.0581768	Human.Microglia	hs3
		Zbtb46	Human.Microglia_hs4	0	Human.Microglia	hs4
		Zbtb46	Mouse.Microglia_ms1	0.0174571	Mouse.Microglia	ms1
		Zbtb46	Mouse.Microglia_ms2	0.0451296	Mouse.Microglia	ms2
		Zbtb46	Mouse.Microglia_ms3	0.0219492	Mouse.Microglia	ms3
		Zbtb46	Mouse.Microglia_ms4	0.0202715	Mouse.Microglia	ms4
		Zfp36l1	Human.Microglia_hs1	15.4477	Human.Microglia	hs1
		Zfp36l1	Human.Microglia_hs2	23.3352	Human.Microglia	hs2
		Zfp36l1	Human.Microglia_hs3	19.8684	Human.Microglia	hs3
		Zfp36l1	Human.Microglia_hs4	16.043	Human.Microglia	hs4
		Zfp36l1	Mouse.Microglia_ms1	4.22181	Mouse.Microglia	ms1
		Zfp36l1	Mouse.Microglia_ms2	3.81202	Mouse.Microglia	ms2
		Zfp36l1	Mouse.Microglia_ms3	3.97329	Mouse.Microglia	ms3
		Zfp36l1	Mouse.Microglia_ms4	3.73162	Mouse.Microglia	ms4
		Zfp438	Human.Microglia_hs1	0	Human.Microglia	hs1
		Zfp438	Human.Microglia_hs2	0	Human.Microglia	hs2
		Zfp438	Human.Microglia_hs3	0.098227	Human.Microglia	hs3
		Zfp438	Human.Microglia_hs4	0	Human.Microglia	hs4
		Zfp438	Mouse.Microglia_ms1	0.0375022	Mouse.Microglia	ms1
		Zfp438	Mouse.Microglia_ms2	0	Mouse.Microglia	ms2
		Zfp438	Mouse.Microglia_ms3	0.0699553	Mouse.Microglia	ms3
		Zfp438	Mouse.Microglia_ms4	0.0981824	Mouse.Microglia	ms4
		Zmiz1	Human.Microglia_hs1	0.0968572	Human.Microglia	hs1
		Zmiz1	Human.Microglia_hs2	0.179902	Human.Microglia	hs2
		Zmiz1	Human.Microglia_hs3	0.338795	Human.Microglia	hs3
		Zmiz1	Human.Microglia_hs4	0.251289	Human.Microglia	hs4
		Zmiz1	Mouse.Microglia_ms1	1.97099	Mouse.Microglia	ms1
		Zmiz1	Mouse.Microglia_ms2	2.05377	Mouse.Microglia	ms2
		Zmiz1	Mouse.Microglia_ms3	2.42578	Mouse.Microglia	ms3
		Zmiz1	Mouse.Microglia_ms4	3.53799	Mouse.Microglia	ms4

## Sheet: Fig_6
	Fig_6D number of myelin debris in mouse host microglia and human Xeno MG
		mouse microglia			human Xeno MG
	mouse_1	3		mouse_1	1
	mouse_2	2		mouse_2	1
	mouse_3	2		mouse_3	1
	mouse_4	2		mouse_4	2
	mouse_5	0		mouse_5	0
	mouse_6	2		mouse_6	1
	mouse_7	4		mouse_7	1
	Average	2.25
	s.e.m.	0.25
	Fig_6F CD74+/hN+(%)
		w/o Cup			w Cup
	mouse_1	37.5		mouse_1	100
	mouse_2	0		mouse_2	66.6667
	mouse_3	33.3333		mouse_3	100
	mouse_4	66.6667		mouse_4	100
	mouse_5	0		mouse_5	87.5
	mouse_6	10		mouse_6	100
	mouse_7	10		mouse_7	100
	Fig_6H SPP1+/hCD45+ (%)
		w/o Cup			w Cup
	mouse_1	0		mouse_1	75
	mouse_2	0		mouse_2	44.4444
	mouse_3	8		mouse_3	23.5294
	mouse_4	3.33333		mouse_4	40
	mouse_5	0		mouse_5	27.2727
	mouse_6	7.69231		mouse_6	27.7778
	mouse_7	0		mouse_7	20

## Sheet: Suppl_Fig_2
	Fig_2C P2RY12+microglia/ total hN+ cells (%)
		mouse_1	94.1176
		mouse_2	90.9091
		mouse_3	91.6667
		mouse_4	92
		mouse_5	95.6522
		mouse_6	94.4444
		mouse_7	94.7368
		Average	93.36
		SEM	0.6835

## Sheet: Suppl_Fig_8
										Fig_8G SCZ									Fig_8H PD
	Fig_8F AD										Symbol	source	counts	Cell	Sample					Symbol	source	counts	Cell	Sample
		Symbol	source	counts	Cell	Sample					Adamts6	Human.Microglia_hs1	0	Human.Microglia	hs1					Cnksr3	Human.Microglia_hs1	0	Human.Microglia	hs1
		Abca7	Human.Microglia_hs1	0.206949	Human.Microglia	hs1					Adamts6	Human.Microglia_hs2	0	Human.Microglia	hs2					Cnksr3	Human.Microglia_hs2	0	Human.Microglia	hs2
		Abca7	Human.Microglia_hs2	0.0276336	Human.Microglia	hs2					Adamts6	Human.Microglia_hs3	0	Human.Microglia	hs3					Cnksr3	Human.Microglia_hs3	0	Human.Microglia	hs3
		Abca7	Human.Microglia_hs3	0.0509403	Human.Microglia	hs3					Adamts6	Human.Microglia_hs4	0	Human.Microglia	hs4					Cnksr3	Human.Microglia_hs4	0	Human.Microglia	hs4
		Abca7	Human.Microglia_hs4	0	Human.Microglia	hs4					Adamts6	Mouse.Microglia_ms1	0	Mouse.Microglia	ms1					Cnksr3	Mouse.Microglia_ms1	0.0858907	Mouse.Microglia	ms1
		Abca7	Mouse.Microglia_ms1	0.0570983	Mouse.Microglia	ms1					Adamts6	Mouse.Microglia_ms2	0	Mouse.Microglia	ms2					Cnksr3	Mouse.Microglia_ms2	0.156105	Mouse.Microglia	ms2
		Abca7	Mouse.Microglia_ms2	0.0197835	Mouse.Microglia	ms2					Adamts6	Mouse.Microglia_ms3	0	Mouse.Microglia	ms3					Cnksr3	Mouse.Microglia_ms3	0.0321381	Mouse.Microglia	ms3
		Abca7	Mouse.Microglia_ms3	0.090857	Mouse.Microglia	ms3					Adamts6	Mouse.Microglia_ms4	0.0169543	Mouse.Microglia	ms4					Cnksr3	Mouse.Microglia_ms4	0.0984243	Mouse.Microglia	ms4
		Abca7	Mouse.Microglia_ms4	0.125956	Mouse.Microglia	ms4					Aph1a	Human.Microglia_hs1	0.684612	Human.Microglia	hs1					Fgf20	Human.Microglia_hs1	0.449706	Human.Microglia	hs1
		Apoc1	Human.Microglia_hs1	32.262	Human.Microglia	hs1					Aph1a	Human.Microglia_hs2	0.691661	Human.Microglia	hs2					Fgf20	Human.Microglia_hs2	0.449203	Human.Microglia	hs2
		Apoc1	Human.Microglia_hs2	37.6143	Human.Microglia	hs2					Aph1a	Human.Microglia_hs3	0.768037	Human.Microglia	hs3					Fgf20	Human.Microglia_hs3	0.705222	Human.Microglia	hs3
		Apoc1	Human.Microglia_hs3	23.7328	Human.Microglia	hs3					Aph1a	Human.Microglia_hs4	0.736835	Human.Microglia	hs4					Fgf20	Human.Microglia_hs4	0.475648	Human.Microglia	hs4
		Apoc1	Human.Microglia_hs4	29.9313	Human.Microglia	hs4					Aph1a	Mouse.Microglia_ms1	0.639239	Mouse.Microglia	ms1					Fgf20	Mouse.Microglia_ms1	0	Mouse.Microglia	ms1
		Apoc1	Mouse.Microglia_ms1	1.91518	Mouse.Microglia	ms1					Aph1a	Mouse.Microglia_ms2	0.528339	Mouse.Microglia	ms2					Fgf20	Mouse.Microglia_ms2	0	Mouse.Microglia	ms2
		Apoc1	Mouse.Microglia_ms2	1.47685	Mouse.Microglia	ms2					Aph1a	Mouse.Microglia_ms3	0.615375	Mouse.Microglia	ms3					Fgf20	Mouse.Microglia_ms3	0	Mouse.Microglia	ms3
		Apoc1	Mouse.Microglia_ms3	0.383972	Mouse.Microglia	ms3					Aph1a	Mouse.Microglia_ms4	0.465665	Mouse.Microglia	ms4					Fgf20	Mouse.Microglia_ms4	0	Mouse.Microglia	ms4
		Apoc1	Mouse.Microglia_ms4	0.391634	Mouse.Microglia	ms4					Arl3	Human.Microglia_hs1	0.3091	Human.Microglia	hs1					Gak	Human.Microglia_hs1	0.464066	Human.Microglia	hs1
		Apoe	Human.Microglia_hs1	46.461	Human.Microglia	hs1					Arl3	Human.Microglia_hs2	0.546484	Human.Microglia	hs2					Gak	Human.Microglia_hs2	0.639625	Human.Microglia	hs2
		Apoe	Human.Microglia_hs2	53.2781	Human.Microglia	hs2					Arl3	Human.Microglia_hs3	0.344997	Human.Microglia	hs3					Gak	Human.Microglia_hs3	0.745696	Human.Microglia	hs3
		Apoe	Human.Microglia_hs3	43.1472	Human.Microglia	hs3					Arl3	Human.Microglia_hs4	0.480947	Human.Microglia	hs4					Gak	Human.Microglia_hs4	0.572402	Human.Microglia	hs4
		Apoe	Human.Microglia_hs4	44.0234	Human.Microglia	hs4					Arl3	Mouse.Microglia_ms1	0.467656	Mouse.Microglia	ms1					Gak	Mouse.Microglia_ms1	0.191134	Mouse.Microglia	ms1
		Apoe	Mouse.Microglia_ms1	192.612	Mouse.Microglia	ms1					Arl3	Mouse.Microglia_ms2	0.181434	Mouse.Microglia	ms2					Gak	Mouse.Microglia_ms2	0.294732	Mouse.Microglia	ms2
		Apoe	Mouse.Microglia_ms2	90.7036	Mouse.Microglia	ms2					Arl3	Mouse.Microglia_ms3	0.311182	Mouse.Microglia	ms3					Gak	Mouse.Microglia_ms3	0.1336	Mouse.Microglia	ms3
		Apoe	Mouse.Microglia_ms3	68.8397	Mouse.Microglia	ms3					Arl3	Mouse.Microglia_ms4	0.337297	Mouse.Microglia	ms4					Gak	Mouse.Microglia_ms4	0.170162	Mouse.Microglia	ms4
		Apoe	Mouse.Microglia_ms4	45.0243	Mouse.Microglia	ms4					Arl6ip4	Human.Microglia_hs1	2.47084	Human.Microglia	hs1					Gba	Human.Microglia_hs1	0.0706778	Human.Microglia	hs1
		Cntnap2	Human.Microglia_hs1	0	Human.Microglia	hs1					Arl6ip4	Human.Microglia_hs2	2.76597	Human.Microglia	hs2					Gba	Human.Microglia_hs2	0.305239	Human.Microglia	hs2
		Cntnap2	Human.Microglia_hs2	0	Human.Microglia	hs2					Arl6ip4	Human.Microglia_hs3	3.14516	Human.Microglia	hs3					Gba	Human.Microglia_hs3	0.250625	Human.Microglia	hs3
		Cntnap2	Human.Microglia_hs3	0.0390228	Human.Microglia	hs3					Arl6ip4	Human.Microglia_hs4	2.67883	Human.Microglia	hs4					Gba	Human.Microglia_hs4	0.123574	Human.Microglia	hs4
		Cntnap2	Human.Microglia_hs4	0	Human.Microglia	hs4					Arl6ip4	Mouse.Microglia_ms1	0.379244	Mouse.Microglia	ms1					Gba	Mouse.Microglia_ms1	0.170936	Mouse.Microglia	ms1
		Cntnap2	Mouse.Microglia_ms1	0.0094941	Mouse.Microglia	ms1					Arl6ip4	Mouse.Microglia_ms2	0.713516	Mouse.Microglia	ms2					Gba	Mouse.Microglia_ms2	0.121239	Mouse.Microglia	ms2
		Cntnap2	Mouse.Microglia_ms2	0	Mouse.Microglia	ms2					Arl6ip4	Mouse.Microglia_ms3	0.533337	Mouse.Microglia	ms3					Gba	Mouse.Microglia_ms3	0.232096	Mouse.Microglia	ms3
		Cntnap2	Mouse.Microglia_ms3	0.0616853	Mouse.Microglia	ms3					Arl6ip4	Mouse.Microglia_ms4	0.526774	Mouse.Microglia	ms4					Gba	Mouse.Microglia_ms4	0.17023	Mouse.Microglia	ms4
		Cntnap2	Mouse.Microglia_ms4	0.0534309	Mouse.Microglia	ms4					As3mt	Human.Microglia_hs1	0	Human.Microglia	hs1					Gch1	Human.Microglia_hs1	0.0671024	Human.Microglia	hs1
		Echdc3	Human.Microglia_hs1	0	Human.Microglia	hs1					As3mt	Human.Microglia_hs2	0	Human.Microglia	hs2					Gch1	Human.Microglia_hs2	0.125634	Human.Microglia	hs2
		Echdc3	Human.Microglia_hs2	0	Human.Microglia	hs2					As3mt	Human.Microglia_hs3	0	Human.Microglia	hs3					Gch1	Human.Microglia_hs3	0.168295	Human.Microglia	hs3
		Echdc3	Human.Microglia_hs3	0.0407969	Human.Microglia	hs3					As3mt	Human.Microglia_hs4	0	Human.Microglia	hs4					Gch1	Human.Microglia_hs4	0.0912918	Human.Microglia	hs4
		Echdc3	Human.Microglia_hs4	0	Human.Microglia	hs4					As3mt	Mouse.Microglia_ms1	0.346477	Mouse.Microglia	ms1					Gch1	Mouse.Microglia_ms1	0.035968	Mouse.Microglia	ms1
		Echdc3	Mouse.Microglia_ms1	0.0176764	Mouse.Microglia	ms1					As3mt	Mouse.Microglia_ms2	0.28303	Mouse.Microglia	ms2					Gch1	Mouse.Microglia_ms2	0.0404618	Mouse.Microglia	ms2
		Echdc3	Mouse.Microglia_ms2	0.0173862	Mouse.Microglia	ms2					As3mt	Mouse.Microglia_ms3	0.340102	Mouse.Microglia	ms3					Gch1	Mouse.Microglia_ms3	0.0508476	Mouse.Microglia	ms3
		Echdc3	Mouse.Microglia_ms3	0.0477209	Mouse.Microglia	ms3					As3mt	Mouse.Microglia_ms4	0.234852	Mouse.Microglia	ms4					Gch1	Mouse.Microglia_ms4	0.0370305	Mouse.Microglia	ms4
		Echdc3	Mouse.Microglia_ms4	0.0265342	Mouse.Microglia	ms4					Cacnb2	Human.Microglia_hs1	0	Human.Microglia	hs1					Gpnmb	Human.Microglia_hs1	0.061205	Human.Microglia	hs1
		Hs3st1	Human.Microglia_hs1	0.0458789	Human.Microglia	hs1					Cacnb2	Human.Microglia_hs2	0	Human.Microglia	hs2					Gpnmb	Human.Microglia_hs2	0.311018	Human.Microglia	hs2
		Hs3st1	Human.Microglia_hs2	0.158236	Human.Microglia	hs2					Cacnb2	Human.Microglia_hs3	0	Human.Microglia	hs3					Gpnmb	Human.Microglia_hs3	0.0761909	Human.Microglia	hs3
		Hs3st1	Human.Microglia_hs3	0.176694	Human.Microglia	hs3					Cacnb2	Human.Microglia_hs4	0	Human.Microglia	hs4					Gpnmb	Human.Microglia_hs4	0.237586	Human.Microglia	hs4
		Hs3st1	Human.Microglia_hs4	0.146155	Human.Microglia	hs4					Cacnb2	Mouse.Microglia_ms1	0.123774	Mouse.Microglia	ms1					Gpnmb	Mouse.Microglia_ms1	0	Mouse.Microglia	ms1
		Hs3st1	Mouse.Microglia_ms1	0.0167093	Mouse.Microglia	ms1					Cacnb2	Mouse.Microglia_ms2	0.488108	Mouse.Microglia	ms2					Gpnmb	Mouse.Microglia_ms2	0	Mouse.Microglia	ms2
		Hs3st1	Mouse.Microglia_ms2	0	Mouse.Microglia	ms2					Cacnb2	Mouse.Microglia_ms3	0.260914	Mouse.Microglia	ms3					Gpnmb	Mouse.Microglia_ms3	0	Mouse.Microglia	ms3
		Hs3st1	Mouse.Microglia_ms3	0	Mouse.Microglia	ms3					Cacnb2	Mouse.Microglia_ms4	0.249302	Mouse.Microglia	ms4					Gpnmb	Mouse.Microglia_ms4	0	Mouse.Microglia	ms4
		Hs3st1	Mouse.Microglia_ms4	0.0220335	Mouse.Microglia	ms4					Cd46	Human.Microglia_hs1	0.601983	Human.Microglia	hs1					Lrrk2	Human.Microglia_hs1	0.152918	Human.Microglia	hs1
		Mpzl1	Human.Microglia_hs1	0.786067	Human.Microglia	hs1					Cd46	Human.Microglia_hs2	0.404375	Human.Microglia	hs2					Lrrk2	Human.Microglia_hs2	0.171948	Human.Microglia	hs2
		Mpzl1	Human.Microglia_hs2	1.00826	Human.Microglia	hs2					Cd46	Human.Microglia_hs3	0.897173	Human.Microglia	hs3					Lrrk2	Human.Microglia_hs3	0.269578	Human.Microglia	hs3
		Mpzl1	Human.Microglia_hs3	1.43035	Human.Microglia	hs3					Cd46	Human.Microglia_hs4	0.859504	Human.Microglia	hs4					Lrrk2	Human.Microglia_hs4	0.20909	Human.Microglia	hs4
		Mpzl1	Human.Microglia_hs4	0.752691	Human.Microglia	hs4					Cd46	Mouse.Microglia_ms1	0.0320196	Mouse.Microglia	ms1					Lrrk2	Mouse.Microglia_ms1	0.0369148	Mouse.Microglia	ms1
		Mpzl1	Mouse.Microglia_ms1	0	Mouse.Microglia	ms1					Cd46	Mouse.Microglia_ms2	0.035138	Mouse.Microglia	ms2					Lrrk2	Mouse.Microglia_ms2	0	Mouse.Microglia	ms2
		Mpzl1	Mouse.Microglia_ms2	0	Mouse.Microglia	ms2					Cd46	Mouse.Microglia_ms3	0	Mouse.Microglia	ms3					Lrrk2	Mouse.Microglia_ms3	0.0209986	Mouse.Microglia	ms3
		Mpzl1	Mouse.Microglia_ms3	0	Mouse.Microglia	ms3					Cd46	Mouse.Microglia_ms4	0.0402927	Mouse.Microglia	ms4					Lrrk2	Mouse.Microglia_ms4	0.030815	Mouse.Microglia	ms4
		Mpzl1	Mouse.Microglia_ms4	0.0755721	Mouse.Microglia	ms4					Cebpz	Human.Microglia_hs1	0.57495	Human.Microglia	hs1					Manea	Human.Microglia_hs1	0	Human.Microglia	hs1
		Mthfd1l	Human.Microglia_hs1	0.32638	Human.Microglia	hs1					Cebpz	Human.Microglia_hs2	0.338289	Human.Microglia	hs2					Manea	Human.Microglia_hs2	0	Human.Microglia	hs2
		Mthfd1l	Human.Microglia_hs2	0.566461	Human.Microglia	hs2					Cebpz	Human.Microglia_hs3	0.746637	Human.Microglia	hs3					Manea	Human.Microglia_hs3	0.144249	Human.Microglia	hs3
		Mthfd1l	Human.Microglia_hs3	0.462785	Human.Microglia	hs3					Cebpz	Human.Microglia_hs4	0.806594	Human.Microglia	hs4					Manea	Human.Microglia_hs4	0.0216228	Human.Microglia	hs4
		Mthfd1l	Human.Microglia_hs4	0.388986	Human.Microglia	hs4					Cebpz	Mouse.Microglia_ms1	1.13657	Mouse.Microglia	ms1					Manea	Mouse.Microglia_ms1	0.10369	Mouse.Microglia	ms1
		Mthfd1l	Mouse.Microglia_ms1	0.0547005	Mouse.Microglia	ms1					Cebpz	Mouse.Microglia_ms2	0.920075	Mouse.Microglia	ms2					Manea	Mouse.Microglia_ms2	0.375692	Mouse.Microglia	ms2
		Mthfd1l	Mouse.Microglia_ms2	0.0380564	Mouse.Microglia	ms2					Cebpz	Mouse.Microglia_ms3	1.68706	Mouse.Microglia	ms3					Manea	Mouse.Microglia_ms3	0.191503	Mouse.Microglia	ms3
		Mthfd1l	Mouse.Microglia_ms3	0.043933	Mouse.Microglia	ms3					Cebpz	Mouse.Microglia_ms4	2.06507	Mouse.Microglia	ms4					Manea	Mouse.Microglia_ms4	0.199152	Mouse.Microglia	ms4
		Mthfd1l	Mouse.Microglia_ms4	0.0311211	Mouse.Microglia	ms4					Cnnm2	Human.Microglia_hs1	0	Human.Microglia	hs1					Mccc1	Human.Microglia_hs1	0.225126	Human.Microglia	hs1
		Poln	Human.Microglia_hs1	0	Human.Microglia	hs1					Cnnm2	Human.Microglia_hs2	0	Human.Microglia	hs2					Mccc1	Human.Microglia_hs2	0.179427	Human.Microglia	hs2
		Poln	Human.Microglia_hs2	0.156331	Human.Microglia	hs2					Cnnm2	Human.Microglia_hs3	0.0269161	Human.Microglia	hs3					Mccc1	Human.Microglia_hs3	0.303994	Human.Microglia	hs3
		Poln	Human.Microglia_hs3	0.117605	Human.Microglia	hs3					Cnnm2	Human.Microglia_hs4	0.0919784	Human.Microglia	hs4					Mccc1	Human.Microglia_hs4	0.137721	Human.Microglia	hs4
		Poln	Human.Microglia_hs4	0	Human.Microglia	hs4					Cnnm2	Mouse.Microglia_ms1	0.0136128	Mouse.Microglia	ms1					Mccc1	Mouse.Microglia_ms1	0.0827767	Mouse.Microglia	ms1
		Poln	Mouse.Microglia_ms1	0	Mouse.Microglia	ms1					Cnnm2	Mouse.Microglia_ms2	0	Mouse.Microglia	ms2					Mccc1	Mouse.Microglia_ms2	0.102492	Mouse.Microglia	ms2
		Poln	Mouse.Microglia_ms2	0	Mouse.Microglia	ms2					Cnnm2	Mouse.Microglia_ms3	0.094552	Mouse.Microglia	ms3					Mccc1	Mouse.Microglia_ms3	0.147964	Mouse.Microglia	ms3
		Poln	Mouse.Microglia_ms3	0	Mouse.Microglia	ms3					Cnnm2	Mouse.Microglia_ms4	0.116587	Mouse.Microglia	ms4					Mccc1	Mouse.Microglia_ms4	0.0695311	Mouse.Microglia	ms4
		Poln	Mouse.Microglia_ms4	0	Mouse.Microglia	ms4					Csf2ra	Human.Microglia_hs1	2.88018	Human.Microglia	hs1					Mmrn1	Human.Microglia_hs1	0.389209	Human.Microglia	hs1
		Ppp1r3b	Human.Microglia_hs1	0	Human.Microglia	hs1					Csf2ra	Human.Microglia_hs2	2.80856	Human.Microglia	hs2					Mmrn1	Human.Microglia_hs2	0.16841	Human.Microglia	hs2
		Ppp1r3b	Human.Microglia_hs2	0	Human.Microglia	hs2					Csf2ra	Human.Microglia_hs3	3.08028	Human.Microglia	hs3					Mmrn1	Human.Microglia_hs3	0.342767	Human.Microglia	hs3
		Ppp1r3b	Human.Microglia_hs3	0.0477184	Human.Microglia	hs3					Csf2ra	Human.Microglia_hs4	3.09375	Human.Microglia	hs4					Mmrn1	Human.Microglia_hs4	0.266553	Human.Microglia	hs4
		Ppp1r3b	Human.Microglia_hs4	0	Human.Microglia	hs4					Csf2ra	Mouse.Microglia_ms1	1.25637	Mouse.Microglia	ms1					Mmrn1	Mouse.Microglia_ms1	0	Mouse.Microglia	ms1
		Ppp1r3b	Mouse.Microglia_ms1	0.134344	Mouse.Microglia	ms1					Csf2ra	Mouse.Microglia_ms2	0.799766	Mouse.Microglia	ms2					Mmrn1	Mouse.Microglia_ms2	0	Mouse.Microglia	ms2
		Ppp1r3b	Mouse.Microglia_ms2	0.379657	Mouse.Microglia	ms2					Csf2ra	Mouse.Microglia_ms3	0.644167	Mouse.Microglia	ms3					Mmrn1	Mouse.Microglia_ms3	0	Mouse.Microglia	ms3
		Ppp1r3b	Mouse.Microglia_ms3	0.254242	Mouse.Microglia	ms3					Csf2ra	Mouse.Microglia_ms4	0.742899	Mouse.Microglia	ms4					Mmrn1	Mouse.Microglia_ms4	0	Mouse.Microglia	ms4
		Ppp1r3b	Mouse.Microglia_ms4	0.170206	Mouse.Microglia	ms4					Cxcl12	Human.Microglia_hs1	0.290867	Human.Microglia	hs1					Plekhn1	Human.Microglia_hs1	0	Human.Microglia	hs1
		Scimp	Human.Microglia_hs1	0.429474	Human.Microglia	hs1					Cxcl12	Human.Microglia_hs2	0.0365625	Human.Microglia	hs2					Plekhn1	Human.Microglia_hs2	0	Human.Microglia	hs2
		Scimp	Human.Microglia_hs2	0.620328	Human.Microglia	hs2					Cxcl12	Human.Microglia_hs3	0.279413	Human.Microglia	hs3					Plekhn1	Human.Microglia_hs3	0	Human.Microglia	hs3
		Scimp	Human.Microglia_hs3	0.628343	Human.Microglia	hs3					Cxcl12	Human.Microglia_hs4	0.293518	Human.Microglia	hs4					Plekhn1	Human.Microglia_hs4	0	Human.Microglia	hs4
		Scimp	Human.Microglia_hs4	0.624505	Human.Microglia	hs4					Cxcl12	Mouse.Microglia_ms1	0.0379354	Mouse.Microglia	ms1					Plekhn1	Mouse.Microglia_ms1	0.0295597	Mouse.Microglia	ms1
		Scimp	Mouse.Microglia_ms1	0.174431	Mouse.Microglia	ms1					Cxcl12	Mouse.Microglia_ms2	0.0410536	Mouse.Microglia	ms2					Plekhn1	Mouse.Microglia_ms2	0.152196	Mouse.Microglia	ms2
		Scimp	Mouse.Microglia_ms2	0.241185	Mouse.Microglia	ms2					Cxcl12	Mouse.Microglia_ms3	0.0359412	Mouse.Microglia	ms3					Plekhn1	Mouse.Microglia_ms3	0.0701507	Mouse.Microglia	ms3
		Scimp	Mouse.Microglia_ms3	0.0171407	Mouse.Microglia	ms3					Cxcl12	Mouse.Microglia_ms4	0.0976547	Mouse.Microglia	ms4					Plekhn1	Mouse.Microglia_ms4	0.10585	Mouse.Microglia	ms4
		Scimp	Mouse.Microglia_ms4	0.100296	Mouse.Microglia	ms4					Dcaf6	Human.Microglia_hs1	0.345561	Human.Microglia	hs1					Rai1	Human.Microglia_hs1	0	Human.Microglia	hs1
		Sorl1	Human.Microglia_hs1	5.04065	Human.Microglia	hs1					Dcaf6	Human.Microglia_hs2	0.293754	Human.Microglia	hs2					Rai1	Human.Microglia_hs2	0	Human.Microglia	hs2
		Sorl1	Human.Microglia_hs2	5.3494	Human.Microglia	hs2					Dcaf6	Human.Microglia_hs3	0.2766	Human.Microglia	hs3					Rai1	Human.Microglia_hs3	0.121932	Human.Microglia	hs3
		Sorl1	Human.Microglia_hs3	5.88339	Human.Microglia	hs3					Dcaf6	Human.Microglia_hs4	0.134256	Human.Microglia	hs4					Rai1	Human.Microglia_hs4	0	Human.Microglia	hs4
		Sorl1	Human.Microglia_hs4	5.42568	Human.Microglia	hs4					Dcaf6	Mouse.Microglia_ms1	0.131093	Mouse.Microglia	ms1					Rai1	Mouse.Microglia_ms1	0.132585	Mouse.Microglia	ms1
		Sorl1	Mouse.Microglia_ms1	0.574626	Mouse.Microglia	ms1					Dcaf6	Mouse.Microglia_ms2	0.152065	Mouse.Microglia	ms2					Rai1	Mouse.Microglia_ms2	0.105761	Mouse.Microglia	ms2
		Sorl1	Mouse.Microglia_ms2	0.0450587	Mouse.Microglia	ms2					Dcaf6	Mouse.Microglia_ms3	0.14468	Mouse.Microglia	ms3					Rai1	Mouse.Microglia_ms3	0.170956	Mouse.Microglia	ms3
		Sorl1	Mouse.Microglia_ms3	0.16476	Mouse.Microglia	ms3					Dcaf6	Mouse.Microglia_ms4	0.190296	Mouse.Microglia	ms4					Rai1	Mouse.Microglia_ms4	0.268786	Mouse.Microglia	ms4
		Sorl1	Mouse.Microglia_ms4	0.25089	Mouse.Microglia	ms4					Dpp4	Human.Microglia_hs1	0	Human.Microglia	hs1					Scarb2	Human.Microglia_hs1	0.825039	Human.Microglia	hs1
		Treml2	Human.Microglia_hs1	0	Human.Microglia	hs1					Dpp4	Human.Microglia_hs2	0	Human.Microglia	hs2					Scarb2	Human.Microglia_hs2	0.780523	Human.Microglia	hs2
		Treml2	Human.Microglia_hs2	0	Human.Microglia	hs2					Dpp4	Human.Microglia_hs3	0	Human.Microglia	hs3					Scarb2	Human.Microglia_hs3	0.682302	Human.Microglia	hs3
		Treml2	Human.Microglia_hs3	0	Human.Microglia	hs3					Dpp4	Human.Microglia_hs4	0.174149	Human.Microglia	hs4					Scarb2	Human.Microglia_hs4	0.559991	Human.Microglia	hs4
		Treml2	Human.Microglia_hs4	0	Human.Microglia	hs4					Dpp4	Mouse.Microglia_ms1	0.00841996	Mouse.Microglia	ms1					Scarb2	Mouse.Microglia_ms1	0.851969	Mouse.Microglia	ms1
		Treml2	Mouse.Microglia_ms1	0.192198	Mouse.Microglia	ms1					Dpp4	Mouse.Microglia_ms2	0	Mouse.Microglia	ms2					Scarb2	Mouse.Microglia_ms2	0.689703	Mouse.Microglia	ms2
		Treml2	Mouse.Microglia_ms2	0.158621	Mouse.Microglia	ms2					Dpp4	Mouse.Microglia_ms3	0.00770643	Mouse.Microglia	ms3					Scarb2	Mouse.Microglia_ms3	1.59563	Mouse.Microglia	ms3
		Treml2	Mouse.Microglia_ms3	0.154952	Mouse.Microglia	ms3					Dpp4	Mouse.Microglia_ms4	0.0201153	Mouse.Microglia	ms4					Scarb2	Mouse.Microglia_ms4	0.973546	Mouse.Microglia	ms4
		Treml2	Mouse.Microglia_ms4	0.221417	Mouse.Microglia	ms4					Fes	Human.Microglia_hs1	0.396106	Human.Microglia	hs1					Sfxn2	Human.Microglia_hs1	0.187143	Human.Microglia	hs1
		Trip4	Human.Microglia_hs1	0.134041	Human.Microglia	hs1					Fes	Human.Microglia_hs2	0.247196	Human.Microglia	hs2					Sfxn2	Human.Microglia_hs2	0.140168	Human.Microglia	hs2
		Trip4	Human.Microglia_hs2	0.126929	Human.Microglia	hs2					Fes	Human.Microglia_hs3	0.321706	Human.Microglia	hs3					Sfxn2	Human.Microglia_hs3	0.15765	Human.Microglia	hs3
		Trip4	Human.Microglia_hs3	0.177077	Human.Microglia	hs3					Fes	Human.Microglia_hs4	0	Human.Microglia	hs4					Sfxn2	Human.Microglia_hs4	0.17468	Human.Microglia	hs4
		Trip4	Human.Microglia_hs4	0.268451	Human.Microglia	hs4					Fes	Mouse.Microglia_ms1	0.481877	Mouse.Microglia	ms1					Sfxn2	Mouse.Microglia_ms1	0.213182	Mouse.Microglia	ms1
		Trip4	Mouse.Microglia_ms1	0.119394	Mouse.Microglia	ms1					Fes	Mouse.Microglia_ms2	0.672466	Mouse.Microglia	ms2					Sfxn2	Mouse.Microglia_ms2	0.246561	Mouse.Microglia	ms2
		Trip4	Mouse.Microglia_ms2	0.154328	Mouse.Microglia	ms2					Fes	Mouse.Microglia_ms3	0.607236	Mouse.Microglia	ms3					Sfxn2	Mouse.Microglia_ms3	0.44735	Mouse.Microglia	ms3
		Trip4	Mouse.Microglia_ms3	0.236964	Mouse.Microglia	ms3					Fes	Mouse.Microglia_ms4	0.679119	Mouse.Microglia	ms4					Sfxn2	Mouse.Microglia_ms4	0.130006	Mouse.Microglia	ms4
		Trip4	Mouse.Microglia_ms4	0.209062	Mouse.Microglia	ms4					Fxr1	Human.Microglia_hs1	0.817451	Human.Microglia	hs1					Slc2a13	Human.Microglia_hs1	0.258223	Human.Microglia	hs1
											Fxr1	Human.Microglia_hs2	0.656664	Human.Microglia	hs2					Slc2a13	Human.Microglia_hs2	0.127587	Human.Microglia	hs2
											Fxr1	Human.Microglia_hs3	0.638557	Human.Microglia	hs3					Slc2a13	Human.Microglia_hs3	0.205198	Human.Microglia	hs3
											Fxr1	Human.Microglia_hs4	1.00931	Human.Microglia	hs4					Slc2a13	Human.Microglia_hs4	0.356544	Human.Microglia	hs4
											Fxr1	Mouse.Microglia_ms1	0.548533	Mouse.Microglia	ms1					Slc2a13	Mouse.Microglia_ms1	0.121463	Mouse.Microglia	ms1
											Fxr1	Mouse.Microglia_ms2	1.13969	Mouse.Microglia	ms2					Slc2a13	Mouse.Microglia_ms2	0.0298415	Mouse.Microglia	ms2
											Fxr1	Mouse.Microglia_ms3	0.773141	Mouse.Microglia	ms3					Slc2a13	Mouse.Microglia_ms3	0.0139821	Mouse.Microglia	ms3
											Fxr1	Mouse.Microglia_ms4	0.645536	Mouse.Microglia	ms4					Slc2a13	Mouse.Microglia_ms4	0.0515188	Mouse.Microglia	ms4
											Itih4	Human.Microglia_hs1	0	Human.Microglia	hs1					Snca	Human.Microglia_hs1	1.12524	Human.Microglia	hs1
											Itih4	Human.Microglia_hs2	0	Human.Microglia	hs2					Snca	Human.Microglia_hs2	0.754878	Human.Microglia	hs2
											Itih4	Human.Microglia_hs3	0.0171411	Human.Microglia	hs3					Snca	Human.Microglia_hs3	0.725992	Human.Microglia	hs3
											Itih4	Human.Microglia_hs4	0	Human.Microglia	hs4					Snca	Human.Microglia_hs4	0.835319	Human.Microglia	hs4
											Itih4	Mouse.Microglia_ms1	0	Mouse.Microglia	ms1					Snca	Mouse.Microglia_ms1	0.113709	Mouse.Microglia	ms1
											Itih4	Mouse.Microglia_ms2	0	Mouse.Microglia	ms2					Snca	Mouse.Microglia_ms2	0.103436	Mouse.Microglia	ms2
											Itih4	Mouse.Microglia_ms3	0	Mouse.Microglia	ms3					Snca	Mouse.Microglia_ms3	0.163862	Mouse.Microglia	ms3
											Itih4	Mouse.Microglia_ms4	0	Mouse.Microglia	ms4					Snca	Mouse.Microglia_ms4	0.34591	Mouse.Microglia	ms4
											Kif26b	Human.Microglia_hs1	0.0942275	Human.Microglia	hs1					Srebf1	Human.Microglia_hs1	0.0800273	Human.Microglia	hs1
											Kif26b	Human.Microglia_hs2	0.0543803	Human.Microglia	hs2					Srebf1	Human.Microglia_hs2	0.150424	Human.Microglia	hs2
											Kif26b	Human.Microglia_hs3	0.149539	Human.Microglia	hs3					Srebf1	Human.Microglia_hs3	0.155246	Human.Microglia	hs3
											Kif26b	Human.Microglia_hs4	0.176667	Human.Microglia	hs4					Srebf1	Human.Microglia_hs4	0.162528	Human.Microglia	hs4
											Kif26b	Mouse.Microglia_ms1	0	Mouse.Microglia	ms1					Srebf1	Mouse.Microglia_ms1	0.122563	Mouse.Microglia	ms1
											Kif26b	Mouse.Microglia_ms2	0	Mouse.Microglia	ms2					Srebf1	Mouse.Microglia_ms2	0.0862188	Mouse.Microglia	ms2
											Kif26b	Mouse.Microglia_ms3	0	Mouse.Microglia	ms3					Srebf1	Mouse.Microglia_ms3	0.238572	Mouse.Microglia	ms3
											Kif26b	Mouse.Microglia_ms4	0.0432279	Mouse.Microglia	ms4					Srebf1	Mouse.Microglia_ms4	0.0435757	Mouse.Microglia	ms4
											Lipc	Human.Microglia_hs1	0	Human.Microglia	hs1					Syt11	Human.Microglia_hs1	0	Human.Microglia	hs1
											Lipc	Human.Microglia_hs2	0	Human.Microglia	hs2					Syt11	Human.Microglia_hs2	0	Human.Microglia	hs2
											Lipc	Human.Microglia_hs3	0	Human.Microglia	hs3					Syt11	Human.Microglia_hs3	0	Human.Microglia	hs3
											Lipc	Human.Microglia_hs4	0	Human.Microglia	hs4					Syt11	Human.Microglia_hs4	0	Human.Microglia	hs4
											Lipc	Mouse.Microglia_ms1	0	Mouse.Microglia	ms1					Syt11	Mouse.Microglia_ms1	0.462199	Mouse.Microglia	ms1
											Lipc	Mouse.Microglia_ms2	0.0711804	Mouse.Microglia	ms2					Syt11	Mouse.Microglia_ms2	1.01755	Mouse.Microglia	ms2
											Lipc	Mouse.Microglia_ms3	0	Mouse.Microglia	ms3					Syt11	Mouse.Microglia_ms3	0.227707	Mouse.Microglia	ms3
											Lipc	Mouse.Microglia_ms4	0	Mouse.Microglia	ms4					Syt11	Mouse.Microglia_ms4	0.654738	Mouse.Microglia	ms4
											Lmbr1	Human.Microglia_hs1	0	Human.Microglia	hs1					Vps13c	Human.Microglia_hs1	1.20387	Human.Microglia	hs1
											Lmbr1	Human.Microglia_hs2	0.0690371	Human.Microglia	hs2					Vps13c	Human.Microglia_hs2	1.51865	Human.Microglia	hs2
											Lmbr1	Human.Microglia_hs3	0.0996786	Human.Microglia	hs3					Vps13c	Human.Microglia_hs3	2.02349	Human.Microglia	hs3
											Lmbr1	Human.Microglia_hs4	0.125973	Human.Microglia	hs4					Vps13c	Human.Microglia_hs4	1.49771	Human.Microglia	hs4
											Lmbr1	Mouse.Microglia_ms1	0.0953532	Mouse.Microglia	ms1					Vps13c	Mouse.Microglia_ms1	1.00621	Mouse.Microglia	ms1
											Lmbr1	Mouse.Microglia_ms2	0.0679894	Mouse.Microglia	ms2					Vps13c	Mouse.Microglia_ms2	1.23844	Mouse.Microglia	ms2
											Lmbr1	Mouse.Microglia_ms3	0.0582557	Mouse.Microglia	ms3					Vps13c	Mouse.Microglia_ms3	0.923787	Mouse.Microglia	ms3
											Lmbr1	Mouse.Microglia_ms4	0.0331813	Mouse.Microglia	ms4					Vps13c	Mouse.Microglia_ms4	0.819022	Mouse.Microglia	ms4
											Lrp1	Human.Microglia_hs1	1.27275	Human.Microglia	hs1					Zfp64	Human.Microglia_hs1	0	Human.Microglia	hs1
											Lrp1	Human.Microglia_hs2	1.26883	Human.Microglia	hs2					Zfp64	Human.Microglia_hs2	0.0631748	Human.Microglia	hs2
											Lrp1	Human.Microglia_hs3	1.18474	Human.Microglia	hs3					Zfp64	Human.Microglia_hs3	0.0471529	Human.Microglia	hs3
											Lrp1	Human.Microglia_hs4	1.46013	Human.Microglia	hs4					Zfp64	Human.Microglia_hs4	0	Human.Microglia	hs4
											Lrp1	Mouse.Microglia_ms1	2.47516	Mouse.Microglia	ms1					Zfp64	Mouse.Microglia_ms1	0.0851371	Mouse.Microglia	ms1
											Lrp1	Mouse.Microglia_ms2	1.92343	Mouse.Microglia	ms2					Zfp64	Mouse.Microglia_ms2	0.0555389	Mouse.Microglia	ms2
											Lrp1	Mouse.Microglia_ms3	2.78157	Mouse.Microglia	ms3					Zfp64	Mouse.Microglia_ms3	0.237576	Mouse.Microglia	ms3
											Lrp1	Mouse.Microglia_ms4	3.03521	Mouse.Microglia	ms4					Zfp64	Mouse.Microglia_ms4	0.0222779	Mouse.Microglia	ms4
											Lsm1	Human.Microglia_hs1	0.545039	Human.Microglia	hs1
											Lsm1	Human.Microglia_hs2	0.567092	Human.Microglia	hs2
											Lsm1	Human.Microglia_hs3	0.571059	Human.Microglia	hs3
											Lsm1	Human.Microglia_hs4	0.539815	Human.Microglia	hs4
											Lsm1	Mouse.Microglia_ms1	0.339589	Mouse.Microglia	ms1
											Lsm1	Mouse.Microglia_ms2	0.154382	Mouse.Microglia	ms2
											Lsm1	Mouse.Microglia_ms3	0.349237	Mouse.Microglia	ms3
											Lsm1	Mouse.Microglia_ms4	0.380576	Mouse.Microglia	ms4
											Man2a1	Human.Microglia_hs1	0.389181	Human.Microglia	hs1
											Man2a1	Human.Microglia_hs2	0.380645	Human.Microglia	hs2
											Man2a1	Human.Microglia_hs3	0.502857	Human.Microglia	hs3
											Man2a1	Human.Microglia_hs4	0.439665	Human.Microglia	hs4
											Man2a1	Mouse.Microglia_ms1	0.260921	Mouse.Microglia	ms1
											Man2a1	Mouse.Microglia_ms2	0.043137	Mouse.Microglia	ms2
											Man2a1	Mouse.Microglia_ms3	0.144191	Mouse.Microglia	ms3
											Man2a1	Mouse.Microglia_ms4	0.102675	Mouse.Microglia	ms4
											Mknk1	Human.Microglia_hs1	3.40986	Human.Microglia	hs1
											Mknk1	Human.Microglia_hs2	2.30943	Human.Microglia	hs2
											Mknk1	Human.Microglia_hs3	6.46329	Human.Microglia	hs3
											Mknk1	Human.Microglia_hs4	4.74442	Human.Microglia	hs4
											Mknk1	Mouse.Microglia_ms1	0.455725	Mouse.Microglia	ms1
											Mknk1	Mouse.Microglia_ms2	0.781074	Mouse.Microglia	ms2
											Mknk1	Mouse.Microglia_ms3	0.681184	Mouse.Microglia	ms3
											Mknk1	Mouse.Microglia_ms4	0.938683	Mouse.Microglia	ms4
											Nkapl	Human.Microglia_hs1	0	Human.Microglia	hs1
											Nkapl	Human.Microglia_hs2	0	Human.Microglia	hs2
											Nkapl	Human.Microglia_hs3	0	Human.Microglia	hs3
											Nkapl	Human.Microglia_hs4	0	Human.Microglia	hs4
											Nkapl	Mouse.Microglia_ms1	0.0383841	Mouse.Microglia	ms1
											Nkapl	Mouse.Microglia_ms2	0	Mouse.Microglia	ms2
											Nkapl	Mouse.Microglia_ms3	0	Mouse.Microglia	ms3
											Nkapl	Mouse.Microglia_ms4	0.044371	Mouse.Microglia	ms4
											Nlrc5	Human.Microglia_hs1	0	Human.Microglia	hs1
											Nlrc5	Human.Microglia_hs2	0.0467716	Human.Microglia	hs2
											Nlrc5	Human.Microglia_hs3	0.111241	Human.Microglia	hs3
											Nlrc5	Human.Microglia_hs4	0	Human.Microglia	hs4
											Nlrc5	Mouse.Microglia_ms1	0	Mouse.Microglia	ms1
											Nlrc5	Mouse.Microglia_ms2	0	Mouse.Microglia	ms2
											Nlrc5	Mouse.Microglia_ms3	0.00757463	Mouse.Microglia	ms3
											Nlrc5	Mouse.Microglia_ms4	0	Mouse.Microglia	ms4
											Notch4	Human.Microglia_hs1	0	Human.Microglia	hs1
											Notch4	Human.Microglia_hs2	0	Human.Microglia	hs2
											Notch4	Human.Microglia_hs3	0	Human.Microglia	hs3
											Notch4	Human.Microglia_hs4	0	Human.Microglia	hs4
											Notch4	Mouse.Microglia_ms1	0.0241335	Mouse.Microglia	ms1
											Notch4	Mouse.Microglia_ms2	0	Mouse.Microglia	ms2
											Notch4	Mouse.Microglia_ms3	0	Mouse.Microglia	ms3
											Notch4	Mouse.Microglia_ms4	0	Mouse.Microglia	ms4
											Nrp1	Human.Microglia_hs1	0.301128	Human.Microglia	hs1
											Nrp1	Human.Microglia_hs2	0.278497	Human.Microglia	hs2
											Nrp1	Human.Microglia_hs3	0.407936	Human.Microglia	hs3
											Nrp1	Human.Microglia_hs4	0.601125	Human.Microglia	hs4
											Nrp1	Mouse.Microglia_ms1	0.707891	Mouse.Microglia	ms1
											Nrp1	Mouse.Microglia_ms2	0.16335	Mouse.Microglia	ms2
											Nrp1	Mouse.Microglia_ms3	0.0600481	Mouse.Microglia	ms3
											Nrp1	Mouse.Microglia_ms4	0.0837478	Mouse.Microglia	ms4
											Nudt1	Human.Microglia_hs1	0.253764	Human.Microglia	hs1
											Nudt1	Human.Microglia_hs2	0.929989	Human.Microglia	hs2
											Nudt1	Human.Microglia_hs3	0.350479	Human.Microglia	hs3
											Nudt1	Human.Microglia_hs4	0.431072	Human.Microglia	hs4
											Nudt1	Mouse.Microglia_ms1	0.0629194	Mouse.Microglia	ms1
											Nudt1	Mouse.Microglia_ms2	0.148248	Mouse.Microglia	ms2
											Nudt1	Mouse.Microglia_ms3	0.0246276	Mouse.Microglia	ms3
											Nudt1	Mouse.Microglia_ms4	0.0761488	Mouse.Microglia	ms4
											Phf7	Human.Microglia_hs1	0.0931389	Human.Microglia	hs1
											Phf7	Human.Microglia_hs2	0	Human.Microglia	hs2
											Phf7	Human.Microglia_hs3	0.180971	Human.Microglia	hs3
											Phf7	Human.Microglia_hs4	0.06726	Human.Microglia	hs4
											Phf7	Mouse.Microglia_ms1	0.0389569	Mouse.Microglia	ms1
											Phf7	Mouse.Microglia_ms2	0.0362126	Mouse.Microglia	ms2
											Phf7	Mouse.Microglia_ms3	0.0541243	Mouse.Microglia	ms3
											Phf7	Mouse.Microglia_ms4	0.0955251	Mouse.Microglia	ms4
											Pja1	Human.Microglia_hs1	0	Human.Microglia	hs1
											Pja1	Human.Microglia_hs2	0	Human.Microglia	hs2
											Pja1	Human.Microglia_hs3	0	Human.Microglia	hs3
											Pja1	Human.Microglia_hs4	0	Human.Microglia	hs4
											Pja1	Mouse.Microglia_ms1	0.191562	Mouse.Microglia	ms1
											Pja1	Mouse.Microglia_ms2	0.327786	Mouse.Microglia	ms2
											Pja1	Mouse.Microglia_ms3	0.12165	Mouse.Microglia	ms3
											Pja1	Mouse.Microglia_ms4	0.166328	Mouse.Microglia	ms4
											Prrc2a	Human.Microglia_hs1	0.385906	Human.Microglia	hs1
											Prrc2a	Human.Microglia_hs2	0.189568	Human.Microglia	hs2
											Prrc2a	Human.Microglia_hs3	0.44425	Human.Microglia	hs3
											Prrc2a	Human.Microglia_hs4	0.378116	Human.Microglia	hs4
											Prrc2a	Mouse.Microglia_ms1	0.40331	Mouse.Microglia	ms1
											Prrc2a	Mouse.Microglia_ms2	0.502961	Mouse.Microglia	ms2
											Prrc2a	Mouse.Microglia_ms3	0.518669	Mouse.Microglia	ms3
											Prrc2a	Mouse.Microglia_ms4	0.474981	Mouse.Microglia	ms4
											Sdccag8	Human.Microglia_hs1	1.62246	Human.Microglia	hs1
											Sdccag8	Human.Microglia_hs2	2.04723	Human.Microglia	hs2
											Sdccag8	Human.Microglia_hs3	2.53034	Human.Microglia	hs3
											Sdccag8	Human.Microglia_hs4	2.8307	Human.Microglia	hs4
											Sdccag8	Mouse.Microglia_ms1	0.241858	Mouse.Microglia	ms1
											Sdccag8	Mouse.Microglia_ms2	0.339301	Mouse.Microglia	ms2
											Sdccag8	Mouse.Microglia_ms3	0.249778	Mouse.Microglia	ms3
											Sdccag8	Mouse.Microglia_ms4	0.265434	Mouse.Microglia	ms4
											Sfxn2	Human.Microglia_hs1	0.187143	Human.Microglia	hs1
											Sfxn2	Human.Microglia_hs2	0.140168	Human.Microglia	hs2
											Sfxn2	Human.Microglia_hs3	0.15765	Human.Microglia	hs3
											Sfxn2	Human.Microglia_hs4	0.17468	Human.Microglia	hs4
											Sfxn2	Mouse.Microglia_ms1	0.213182	Mouse.Microglia	ms1
											Sfxn2	Mouse.Microglia_ms2	0.246561	Mouse.Microglia	ms2
											Sfxn2	Mouse.Microglia_ms3	0.44735	Mouse.Microglia	ms3
											Sfxn2	Mouse.Microglia_ms4	0.130006	Mouse.Microglia	ms4
											Slc38a7	Human.Microglia_hs1	0.204848	Human.Microglia	hs1
											Slc38a7	Human.Microglia_hs2	0.277373	Human.Microglia	hs2
											Slc38a7	Human.Microglia_hs3	0.291909	Human.Microglia	hs3
											Slc38a7	Human.Microglia_hs4	0.256288	Human.Microglia	hs4
											Slc38a7	Mouse.Microglia_ms1	0.111603	Mouse.Microglia	ms1
											Slc38a7	Mouse.Microglia_ms2	0.451279	Mouse.Microglia	ms2
											Slc38a7	Mouse.Microglia_ms3	0.213481	Mouse.Microglia	ms3
											Slc38a7	Mouse.Microglia_ms4	0.177245	Mouse.Microglia	ms4
											Slc39a8	Human.Microglia_hs1	0	Human.Microglia	hs1
											Slc39a8	Human.Microglia_hs2	0	Human.Microglia	hs2
											Slc39a8	Human.Microglia_hs3	0	Human.Microglia	hs3
											Slc39a8	Human.Microglia_hs4	0	Human.Microglia	hs4
											Slc39a8	Mouse.Microglia_ms1	0.0434729	Mouse.Microglia	ms1
											Slc39a8	Mouse.Microglia_ms2	0.16293	Mouse.Microglia	ms2
											Slc39a8	Mouse.Microglia_ms3	0.164393	Mouse.Microglia	ms3
											Slc39a8	Mouse.Microglia_ms4	0.12107	Mouse.Microglia	ms4
											Snx8	Human.Microglia_hs1	0.0392509	Human.Microglia	hs1
											Snx8	Human.Microglia_hs2	0.170146	Human.Microglia	hs2
											Snx8	Human.Microglia_hs3	0.119662	Human.Microglia	hs3
											Snx8	Human.Microglia_hs4	0.0208322	Human.Microglia	hs4
											Snx8	Mouse.Microglia_ms1	0.110497	Mouse.Microglia	ms1
											Snx8	Mouse.Microglia_ms2	0.11377	Mouse.Microglia	ms2
											Snx8	Mouse.Microglia_ms3	0.0884974	Mouse.Microglia	ms3
											Snx8	Mouse.Microglia_ms4	0.0951068	Mouse.Microglia	ms4
											Sowahc	Human.Microglia_hs1	0	Human.Microglia	hs1
											Sowahc	Human.Microglia_hs2	0	Human.Microglia	hs2
											Sowahc	Human.Microglia_hs3	0.0589655	Human.Microglia	hs3
											Sowahc	Human.Microglia_hs4	0	Human.Microglia	hs4
											Sowahc	Mouse.Microglia_ms1	1.30413	Mouse.Microglia	ms1
											Sowahc	Mouse.Microglia_ms2	0.666015	Mouse.Microglia	ms2
											Sowahc	Mouse.Microglia_ms3	1.02729	Mouse.Microglia	ms3
											Sowahc	Mouse.Microglia_ms4	1.22216	Mouse.Microglia	ms4
											Spats2l	Human.Microglia_hs1	1.18493	Human.Microglia	hs1
											Spats2l	Human.Microglia_hs2	1.5711	Human.Microglia	hs2
											Spats2l	Human.Microglia_hs3	1.66922	Human.Microglia	hs3
											Spats2l	Human.Microglia_hs4	1.31734	Human.Microglia	hs4
											Spats2l	Mouse.Microglia_ms1	0.00877596	Mouse.Microglia	ms1
											Spats2l	Mouse.Microglia_ms2	0.135331	Mouse.Microglia	ms2
											Spats2l	Mouse.Microglia_ms3	0.0161409	Mouse.Microglia	ms3
											Spats2l	Mouse.Microglia_ms4	0.0172103	Mouse.Microglia	ms4
											Stt3a	Human.Microglia_hs1	0.466597	Human.Microglia	hs1
											Stt3a	Human.Microglia_hs2	0.0348466	Human.Microglia	hs2
											Stt3a	Human.Microglia_hs3	0.267773	Human.Microglia	hs3
											Stt3a	Human.Microglia_hs4	0.20806	Human.Microglia	hs4
											Stt3a	Mouse.Microglia_ms1	0.315992	Mouse.Microglia	ms1
											Stt3a	Mouse.Microglia_ms2	0.258652	Mouse.Microglia	ms2
											Stt3a	Mouse.Microglia_ms3	0.455395	Mouse.Microglia	ms3
											Stt3a	Mouse.Microglia_ms4	0.670994	Mouse.Microglia	ms4
											Tcf4	Human.Microglia_hs1	0.823356	Human.Microglia	hs1
											Tcf4	Human.Microglia_hs2	0.855607	Human.Microglia	hs2
											Tcf4	Human.Microglia_hs3	0.877158	Human.Microglia	hs3
											Tcf4	Human.Microglia_hs4	0.84093	Human.Microglia	hs4
											Tcf4	Mouse.Microglia_ms1	2.64389	Mouse.Microglia	ms1
											Tcf4	Mouse.Microglia_ms2	2.72893	Mouse.Microglia	ms2
											Tcf4	Mouse.Microglia_ms3	3.07509	Mouse.Microglia	ms3
											Tcf4	Mouse.Microglia_ms4	3.03954	Mouse.Microglia	ms4
											Tle1	Human.Microglia_hs1	0	Human.Microglia	hs1
											Tle1	Human.Microglia_hs2	0	Human.Microglia	hs2
											Tle1	Human.Microglia_hs3	0	Human.Microglia	hs3
											Tle1	Human.Microglia_hs4	0	Human.Microglia	hs4
											Tle1	Mouse.Microglia_ms1	0.0537856	Mouse.Microglia	ms1
											Tle1	Mouse.Microglia_ms2	0.331514	Mouse.Microglia	ms2
											Tle1	Mouse.Microglia_ms3	0.0971841	Mouse.Microglia	ms3
											Tle1	Mouse.Microglia_ms4	0.137009	Mouse.Microglia	ms4
											Trank1	Human.Microglia_hs1	0.177142	Human.Microglia	hs1
											Trank1	Human.Microglia_hs2	0	Human.Microglia	hs2
											Trank1	Human.Microglia_hs3	0.188279	Human.Microglia	hs3
											Trank1	Human.Microglia_hs4	0.130664	Human.Microglia	hs4
											Trank1	Mouse.Microglia_ms1	0.00807727	Mouse.Microglia	ms1
											Trank1	Mouse.Microglia_ms2	0.037479	Mouse.Microglia	ms2
											Trank1	Mouse.Microglia_ms3	0.0142961	Mouse.Microglia	ms3
											Trank1	Mouse.Microglia_ms4	0.106632	Mouse.Microglia	ms4
											Trim26	Human.Microglia_hs1	0.0510589	Human.Microglia	hs1
											Trim26	Human.Microglia_hs2	0.176161	Human.Microglia	hs2
											Trim26	Human.Microglia_hs3	0.121134	Human.Microglia	hs3
											Trim26	Human.Microglia_hs4	0.189512	Human.Microglia	hs4
											Trim26	Mouse.Microglia_ms1	0.285677	Mouse.Microglia	ms1
											Trim26	Mouse.Microglia_ms2	0.397861	Mouse.Microglia	ms2
											Trim26	Mouse.Microglia_ms3	0.95727	Mouse.Microglia	ms3
											Trim26	Mouse.Microglia_ms4	0.899073	Mouse.Microglia	ms4
											Tspan18	Human.Microglia_hs1	0	Human.Microglia	hs1
											Tspan18	Human.Microglia_hs2	0	Human.Microglia	hs2
											Tspan18	Human.Microglia_hs3	0	Human.Microglia	hs3
											Tspan18	Human.Microglia_hs4	0	Human.Microglia	hs4
											Tspan18	Mouse.Microglia_ms1	0.0809637	Mouse.Microglia	ms1
											Tspan18	Mouse.Microglia_ms2	0.17104	Mouse.Microglia	ms2
											Tspan18	Mouse.Microglia_ms3	0.222534	Mouse.Microglia	ms3
											Tspan18	Mouse.Microglia_ms4	0.460697	Mouse.Microglia	ms4
